# Supplementary material for: Integrated structural biology of the native malarial translation machinery and its inhibition by an antimalarial drug
Source: Nat Struct Mol Biol. 2025 Aug 18;32(11):2158–64. doi: 10.1038/s41594-025-01632-3 (PMC12618226; doi:10.1038/s41594-025-01632-3)
Supplement: Supplementary file 3 — MS summary for proteomics. [file 41594_2025_1632_MOESM3_ESM.xlsx]

## Sheet: Sheet1
Checked	Protein FDR Confidence: Combined	Accession	Description	Plasmodb3	# Peptides	# PSMs	I18I3pval	I36I3pval	I36I18pval	D3I3pval	Abundance Ratio P-Value: (DDD, 18) / (CHX, 3)	D18D3pval	D36D3pval	D36D18pval	Abundance Ratio: (DDD, 18) / (DDD, 3)	Abundance Ratio: (DDD, 36) / (DDD, 3)	Abundance Ratio: (DDD, 36) / (DDD, 18)	D18D3log2FC	D36D3log2FC	D36D18log2FC	Abundances (Grouped): DDD, 3	Abundances (Grouped): DDD, 18	Abundances (Grouped): DDD, 36	Abundances (Grouped) CV [%]: DDD, 3	Abundances (Grouped) CV [%]: DDD, 18	Abundances (Grouped) CV [%]: DDD, 36	# Unique Peptides	Abundances (Normalized): F1: 126, Sample, 2, DDD, 3, 3	Abundances (Normalized): F1: 129C, Sample, 3, DDD, 3, 3	Abundances (Normalized): F1: 132C, Sample, 4, DDD, 3, 3	Abundances (Normalized): F1: 127C, Sample, 2, DDD, 18, 18	Abundances (Normalized): F1: 130C, Sample, 3, DDD, 18, 18	Abundances (Normalized): F1: 133C, Sample, 4, DDD, 18, 18	Abundances (Normalized): F1: 128C, Sample, 2, DDD, 36, 36	Abundances (Normalized): F1: 131C, Sample, 3, DDD, 36, 36	Abundances (Normalized): F1: 134C, Sample, 4, DDD, 36, 36	# Protein Groups	Abundance Ratio Variability [%]: (DDD, 18) / (DDD, 3)	Abundance Ratio Variability [%]: (DDD, 36) / (DDD, 3)	Abundance Ratio Variability [%]: (DDD, 36) / (DDD, 18)	Abundance Ratios (by Bio. Rep.): (DDD, 18,2) / (DDD, 3,2)	Abundance Ratios (by Bio. Rep.): (DDD, 18,3) / (DDD, 3,3)	Abundance Ratios (by Bio. Rep.): (DDD, 18,4) / (DDD, 3,4)	Abundance Ratios (by Bio. Rep.): (DDD, 36,2) / (DDD, 3,2)	Abundance Ratios (by Bio. Rep.): (DDD, 36,3) / (DDD, 3,3)	Abundance Ratios (by Bio. Rep.): (DDD, 36,4) / (DDD, 3,4)	Abundance Ratios (by Bio. Rep.): (DDD, 36,2) / (DDD, 18,2)	Abundance Ratios (by Bio. Rep.): (DDD, 36,3) / (DDD, 18,3)	Abundance Ratios (by Bio. Rep.): (DDD, 36,4) / (DDD, 18,4)
FALSE	High	Q8IAW1	Peptidylprolyl isomerase OS=Plasmodium falciparum (isolate 3D7) OX=36329 GN=PF3D7_0812500 PE=4 SV=1	PF3D7_0812500	2	2	0.0146253	0.278304	0.256439	0.0956472	0.28434	0.0341417	0.695411	0.25462	1.655	1.102	0.77	0.73	0.14	-0.38	6.8	8.9	6.8	16.21	16.77	40.98	2	6.8	7.1	5.2	8.9	11.7	8.8	7.5	3.1	6.8	1	4.35	28.16	12.4	1.312	1.655	1.703	1.102	0.435	1.311	0.84	0.263	0.77
FALSE	High	Q8I2Y5	RNA-binding protein musashi, putative OS=Plasmodium falciparum (isolate 3D7) OX=36329 GN=PF3D7_0916700 PE=4 SV=1	PF3D7_0916700	3	4	0.102092	0.111271	0.727746	0.0162811	0.590824	0.0285704	0.243696	0.235943	1.426	1.341	0.866	0.51	0.42	-0.21	10	14	12.1	17.89	11.34	8.99	3	10	11.7	8.2	13.7	16.7	14	13.4	11.2	12.1	1	6.27	15.65	17.55	1.366	1.426	1.713	1.341	0.959	1.483	0.982	0.673	0.866
FALSE	Medium	A0A5K1K8L5	Uncharacterized protein OS=Plasmodium falciparum (isolate 3D7) OX=36329 GN=PF3D7_0520800 PE=4 SV=1	PF3D7_0520800	1	2	0.478719	0.812624	0.567748	0.683673	0.358628	0.0286146	0.0975831	0.0756913	1.051	0.902	0.859	0.07	-0.15	-0.22	15.5	16.2	13.9	16.35	17.96	7.82	1	14.2	19.4	15.5	14.8	20.7	16.2	13.1	15.3	13.9	1	1.73	2.38	4.08	1.039	1.071	1.051	0.917	0.788	0.902	0.883	0.735	0.859
FALSE	High	Q8IIJ4	Uncharacterized protein OS=Plasmodium falciparum (isolate 3D7) OX=36329 GN=PF3D7_1117300 PE=4 SV=1	PF3D7_1117300	1	1	0.694943	0.422044	0.238767	0.0746668	0.962368	0.0380416	0.35962	0.453557	1.244	1.251	0.98	0.31	0.32	-0.03	13.7	16.6	15.2	19.73	14.16	8.3	1	13.7	10.9	16.2	16.6	15.5	20.2	17.2	15.2	14.7	1	4.35	17.21	8.03	1.207	1.425	1.244	1.251	1.396	0.906	1.036	0.98	0.728
FALSE	High	Q8IJ30	Enhancer of rudimentary homolog OS=Plasmodium falciparum (isolate 3D7) OX=36329 GN=PF3D7_1037700 PE=3 SV=1	PF3D7_1037700	1	1	0.782085	0.398191	0.969942	0.956628	0.100311	0.0136355	0.56229	0.216229	1.473	0.969	0.717	0.56	-0.05	-0.48	8.9	13.3	8.6	43.36	37.41	24.47	1	8.9	13	5.2	13.3	17	7.6	8.6	12.2	7.8	1	1.79	4.83	15.3	1.491	1.309	1.473	0.969	0.938	1.509	0.65	0.717	1.024
FALSE	High	Q8I616	High mobility group protein B1 OS=Plasmodium falciparum (isolate 3D7) OX=36329 GN=PF3D7_1202900 PE=4 SV=1	PF3D7_1202900	2	2	0.0302521	0.0208392	0.164418	0.710271	0.210879	0.00970658	0.136881	0.0486073	1.229	0.825	0.647	0.3	-0.28	-0.63	9.8	12.1	7.9	3.54	7.38	21.63	2	9.6	10.2	9.8	11.6	13.3	12.1	7.9	8.6	5.6	1	2.01	3.07	7.31	1.212	1.302	1.229	0.825	0.843	0.568	0.681	0.647	0.462
FALSE	High	C0H4K0	Uncharacterized protein OS=Plasmodium falciparum (isolate 3D7) OX=36329 GN=PF3D7_0702000 PE=4 SV=1	PF3D7_0702000	1	1	0.0994717	0.23945	0.522481	0.998041	0.0570044	0.320305	0.812136	0.0287676	0.822	0.934	1.24	-0.28	-0.1	0.31	15.8	12.3	14.9	28.9	4.95	1.79	1	15.8	21	11.7	13	11.7	12.3	14.7	14.9	15.3	1	32.64	42.32	3.38	0.822	0.56	1.054	0.934	0.71	1.307	1.136	1.268	1.24
FALSE	High	O97250	60S ribosomal protein L7, putative OS=Plasmodium falciparum (isolate 3D7) OX=36329 GN=PF3D7_0307200 PE=1 SV=2	PF3D7_0307200	3	3	0.143234	0.032558	0.0160514	0.783317	0.183692	0.186933	0.501024	0.0238829	0.833	0.961	1.124	-0.26	-0.06	0.17	64.5	45.9	51.6	21.96	13.94	16.95	3	64.5	66.5	43.5	45.9	55.4	42.5	51.6	64	46.1	1	22.12	14.04	4.04	0.711	0.833	0.979	0.8	0.961	1.062	1.124	1.155	1.085
FALSE	High	Q8IIJ8	Heat shock protein 101 OS=Plasmodium falciparum (isolate 3D7) OX=36329 GN=PF3D7_1116800 PE=1 SV=1	PF3D7_1116800	9	11	0.706263	0.780497	0.939145	0.484295	0.39963	0.245242	0.489437	0.0417756	0.913	0.963	1.055	-0.13	-0.05	0.08	92.6	89.8	94.7	7.1	16.18	14.12	9	92.6	98.3	85.3	92.4	89.8	67.9	96.7	94.7	74.1	1	12.56	11.55	1.09	0.998	0.913	0.796	1.045	0.963	0.869	1.047	1.055	1.093
FALSE	High	A0A144A1R5	Actin I OS=Plasmodium falciparum (isolate 3D7) OX=36329 GN=PF3D7_1246200 PE=3 SV=1	PF3D7_1246200	12	24	0.00464109	0.154984	0.56482	0.264944	0.326401	0.436084	0.0343738	0.0759064	0.867	0.789	0.893	-0.21	-0.34	-0.16	188.7	163.6	148.9	17.97	4.61	11.42	11	200.6	188.7	140.7	167.4	163.6	153	149.5	148.9	121.5	1	5.8	8.7	2.75	0.834	0.867	1.088	0.745	0.789	0.864	0.893	0.91	0.794
FALSE	High	Q8ILA4	Glucose-6-phosphate isomerase OS=Plasmodium falciparum (isolate 3D7) OX=36329 GN=PF3D7_1436000 PE=1 SV=1	PF3D7_1436000	3	3	0.0116863	0.134957	0.349777	0.0781173	0.0735039	0.0558391	0.00277911	0.433702	0.728	0.627	0.86	-0.46	-0.67	-0.22	46.2	33.7	29	17.45	29.48	13.82	3	46.2	46.4	33.6	33.7	37.7	20.4	29	29	22.6	1	15.16	0.24	17.16	0.728	0.811	0.608	0.627	0.626	0.672	0.86	0.771	1.105
FALSE	High	Q9NLB2	Glutaredoxin OS=Plasmodium falciparum (isolate 3D7) OX=36329 GN=PF3D7_0306300 PE=1 SV=1	PF3D7_0306300	3	3	0.0243049	0.13457	0.381752	0.747923	0.0604856	0.097835	0.00953653	0.980996	0.639	0.692	1.084	-0.65	-0.53	0.12	22.7	16.2	15	25.6	37.82	22	3	22.7	25.3	15	20.1	16.2	8.9	15	17.5	11.2	1	11.19	7.29	23.36	0.886	0.639	0.594	0.66	0.692	0.745	0.745	1.084	1.254
FALSE	High	Q8IIV2	Histone H4 OS=Plasmodium falciparum (isolate 3D7) OX=36329 GN=PF3D7_1105000 PE=3 SV=1	PF3D7_1105000	6	8	0.0245129	0.00195712	0.038824	0.490449	0.0655624	0.6062	0.0369127	0.21411	1.017	0.84	0.811	0.02	-0.25	-0.3	108.1	92.9	90.8	19.66	18.59	25.62	5	110.1	108.1	75.8	92.9	111.9	77	93.8	90.8	56.7	1	2.71	2.14	15.15	0.844	1.035	1.017	0.852	0.84	0.748	1.01	0.811	0.736
FALSE	High	Q8IB14	High mobility group protein B2 OS=Plasmodium falciparum (isolate 3D7) OX=36329 GN=PF3D7_0817900 PE=1 SV=1	PF3D7_0817900	2	3	0.0359042	0.00787545	0.00304351	0.886133	0.00419366	0.204363	0.0136923	0.0906059	0.843	0.676	0.802	-0.25	-0.56	-0.32	186.1	126.5	117.8	29.68	23.29	24.87	2	186.1	197	108	126.5	166.1	105.2	117.8	133.2	79.9	1	20.02	10.08	8.32	0.68	0.843	0.974	0.633	0.676	0.74	0.932	0.802	0.76
FALSE	High	C0H4U4	NPL domain-containing protein OS=Plasmodium falciparum (isolate 3D7) OX=36329 GN=PF3D7_0813300 PE=4 SV=1	PF3D7_0813300	6	7	0.0491453	0.131744	0.245265	0.252811	0.50408	0.48963	0.0457226	0.102279	0.96	0.865	0.901	-0.06	-0.21	-0.15	81.3	65.8	62.1	24.88	19.93	23.9	6	81.3	85.1	52	65.8	81.7	55	62.1	73.6	45	1	13.63	0.1	6.77	0.81	0.96	1.057	0.764	0.865	0.865	0.944	0.901	0.819
FALSE	High	C0H571	High molecular weight rhoptry protein 2 OS=Plasmodium falciparum (isolate 3D7) OX=36329 GN=PF3D7_0929400 PE=4 SV=1	PF3D7_0929400	20	22	0.0538573	0.129805	0.479216	0.593047	0.562162	0.0562916	0.0322247	0.223081	0.908	0.89	0.985	-0.14	-0.17	-0.02	123.9	112.4	112	8.25	3.43	4.98	20	123.9	137.6	117.2	112.4	116.7	109	112	114.9	104.3	1	3.57	2.37	1.75	0.908	0.848	0.93	0.904	0.835	0.89	0.996	0.985	0.957
FALSE	High	Q8I0V4	Endoplasmin, putative OS=Plasmodium falciparum (isolate 3D7) OX=36329 GN=PF3D7_1222300 PE=1 SV=1	PF3D7_1222300	18	20	0.090291	0.0302103	0.323737	0.759013	0.137264	0.118825	0.0171468	0.256273	0.765	0.755	0.898	-0.39	-0.41	-0.16	167.6	124.6	126.5	23.37	12.89	18.31	18	185.7	167.6	115.4	142	124.6	109.7	127.5	126.5	90.6	1	4.31	5.74	12.96	0.765	0.743	0.951	0.687	0.755	0.785	0.898	1.016	0.826
FALSE	High	Q8IBN3	Uncharacterized protein OS=Plasmodium falciparum (isolate 3D7) OX=36329 GN=PF3D7_0721800 PE=4 SV=1	PF3D7_0721800	1	1	0.103005	0.0203873	0.422228	0.539182	0.197664	0.174164	0.0193782	0.393813	0.677	0.528	0.933	-0.56	-0.92	-0.1	28.4	16.1	16.6	32.94	13.15	41.24	1	28.4	31.4	15.8	19.2	16.1	15	17.9	16.6	7.4	1	42.73	19.39	13.93	0.677	0.513	0.951	0.631	0.528	0.467	0.933	1.03	0.491
FALSE	High	Q8I395	High molecular weight rhoptry protein 3 OS=Plasmodium falciparum (isolate 3D7) OX=36329 GN=PF3D7_0905400 PE=4 SV=1	PF3D7_0905400	12	16	0.107016	0.0212203	0.00635946	0.823715	0.0549553	0.271722	0.0253677	0.190394	0.83	0.756	0.833	-0.27	-0.4	-0.26	120.2	91	90.9	28.73	18.82	22.39	12	120.2	136.2	75	91	113	78	90.9	94.2	60.9	1	14.15	10.1	10.09	0.757	0.83	1.04	0.756	0.691	0.812	0.999	0.833	0.78
FALSE	High	C6KT34	Cell division cycle protein 48 homologue, putative OS=Plasmodium falciparum (isolate 3D7) OX=36329 GN=PF3D7_0619400 PE=4 SV=1	PF3D7_0619400	16	19	0.108249	0.102421	0.742825	0.925503	0.191362	0.083773	0.0404826	0.463773	0.884	0.794	1.001	-0.18	-0.33	0	143.3	116.2	113.8	13.61	13.02	7.03	13	143.3	148.2	114.2	131.2	116.2	100.9	113.8	116.4	101.8	1	5.05	1.65	1.04	0.915	0.784	0.884	0.794	0.785	0.892	0.867	1.001	1.008
FALSE	High	Q8IKK7	Glyceraldehyde-3-phosphate dehydrogenase OS=Plasmodium falciparum (isolate 3D7) OX=36329 GN=PF3D7_1462800 PE=3 SV=1	PF3D7_1462800	18	54	0.112661	0.0151683	0.0057731	0.653401	0.104772	0.0569284	0.000964471	0.0919835	0.842	0.754	0.873	-0.25	-0.41	-0.2	588.1	466.1	432.5	25.87	20.81	25.2	17	588.2	588.1	358.9	495.2	466.1	327.8	432.5	443.7	271.4	1	9.22	0.38	8.15	0.842	0.793	0.914	0.735	0.754	0.756	0.873	0.952	0.828
FALSE	High	O97266	Eukaryotic translation initiation factor 4E OS=Plasmodium falciparum (isolate 3D7) OX=36329 GN=PF3D7_0315100 PE=3 SV=1	PF3D7_0315100	2	2	0.118709	0.230415	0.181862	0.803762	0.189335	0.0741115	0.00101587	0.565981	0.884	0.875	1.001	-0.18	-0.19	0	18.4	14.3	16.1	16.28	16.61	15.63	2	18.4	19.1	14	14.3	17.1	12.3	16.1	16.7	12.3	1	2.39	0.49	4.39	0.775	0.898	0.884	0.875	0.873	0.885	1.13	0.972	1.001
FALSE	High	C6KSV0	Histone H3 OS=Plasmodium falciparum (isolate 3D7) OX=36329 GN=PF3D7_0610400 PE=3 SV=1	PF3D7_0610400	4	7	0.11986	0.012369	0.0148059	0.831781	0.256044	0.0680853	0.0137863	0.161495	0.826	0.721	0.844	-0.28	-0.47	-0.24	423.4	317	277.1	23.48	17.7	20.2	3	423.4	432.6	274.9	349.9	317	244.7	277.1	311.8	206.7	1	10.65	6.12	9.8	0.826	0.733	0.89	0.655	0.721	0.752	0.792	0.983	0.844
FALSE	High	Q8IBA0	Receptor for activated c kinase OS=Plasmodium falciparum (isolate 3D7) OX=36329 GN=PF3D7_0826700 PE=4 SV=1	PF3D7_0826700	5	11	0.122474	0.0577797	0.482086	0.187834	0.169829	0.17704	0.0320443	0.274107	0.831	0.729	0.877	-0.27	-0.46	-0.19	101.5	63.4	65.3	26.39	20.86	20.97	5	103.7	101.5	62	63.4	84.4	57.1	65.3	74	48.2	1	14.67	9.43	5.82	0.612	0.831	0.922	0.629	0.729	0.779	1.029	0.877	0.844
FALSE	High	Q9TY99	Knob-associated histidine-rich protein OS=Plasmodium falciparum (isolate 3D7) OX=36329 GN=PF3D7_0202000 PE=4 SV=1	PF3D7_0202000	17	44	0.12912	0.227802	0.0871461	0.283071	0.180586	0.563138	0.0116661	0.145167	0.956	0.834	0.88	-0.06	-0.26	-0.18	409.7	364.3	341.8	29.2	27.58	32.06	17	409.7	597.1	343.8	364.3	571.1	364.1	341.8	502.8	270.2	1	11.22	1.35	9.17	0.889	0.956	1.059	0.834	0.842	0.786	0.938	0.88	0.742
FALSE	High	Q8I1S0	Small GTP-binding protein sar1 OS=Plasmodium falciparum (isolate 3D7) OX=36329 GN=PF3D7_0416800 PE=3 SV=1	PF3D7_0416800	2	2	0.173774	0.0433597	0.110402	0.809499	0.401932	0.373338	0.00153035	0.34105	0.772	0.673	0.856	-0.37	-0.57	-0.22	59.9	44.6	39.6	36.2	13.9	37.37	2	67.6	59.9	31.2	44.6	46.3	35.4	47	39.6	21	1	25.09	2.59	27.89	0.66	0.772	1.134	0.696	0.661	0.673	1.054	0.856	0.593
FALSE	High	Q8I2U5	Inosine-5'-monophosphate dehydrogenase OS=Plasmodium falciparum (isolate 3D7) OX=36329 GN=PF3D7_0920800 PE=3 SV=1	PF3D7_0920800	4	4	0.18996	0.80869	0.19785	0.417352	0.621311	0.41842	0.0453464	0.866804	0.694	0.806	1.095	-0.53	-0.31	0.13	11.4	8.7	8.7	37.89	5.58	35.09	4	11.4	15.6	7	7.9	8.7	8.8	8.7	12.6	6.2	1	36.32	9.12	47.67	0.694	0.557	1.247	0.759	0.806	0.886	1.095	1.447	0.71
FALSE	High	Q8I3J4	Ubiquitin-conjugating enzyme E2 N, putative OS=Plasmodium falciparum (isolate 3D7) OX=36329 GN=PF3D7_0527100 PE=1 SV=1	PF3D7_0527100	2	3	0.190215	0.885071	0.293157	0.0732985	0.749166	0.293245	0.0233197	0.393899	0.717	0.679	0.947	-0.48	-0.56	-0.08	11.8	8.5	7.4	11.41	39.71	5.33	1	11.8	13.5	10.7	8.5	14.7	7.2	8	7.4	7.3	1	10.85	0.19	10.29	0.717	1.091	0.668	0.679	0.548	0.68	0.947	0.503	1.018
FALSE	High	C6KT19	Histone H3 OS=Plasmodium falciparum (isolate 3D7) OX=36329 GN=PF3D7_0617900 PE=3 SV=1	PF3D7_0617900	4	7	0.193793	0.0517787	0.0798853	0.998747	0.0225197	0.268816	0.0227458	0.325003	0.859	0.717	0.835	-0.22	-0.48	-0.26	179.3	120.3	127.7	27.96	19.57	21.64	3	179.9	179.3	104.7	120.3	154.1	105.7	127.7	128.6	85.5	1	22.05	1.59	4.81	0.669	0.859	1.009	0.71	0.717	0.816	1.061	0.835	0.809
FALSE	High	Q8I3M5	Karyopherin beta OS=Plasmodium falciparum (isolate 3D7) OX=36329 GN=PF3D7_0524000 PE=4 SV=1	PF3D7_0524000	10	11	0.19713	0.089681	0.192842	0.274535	0.21901	0.284763	0.0380267	0.514998	0.912	0.84	0.921	-0.13	-0.25	-0.12	116.8	91.6	97.5	18.4	12.42	13.84	10	116.8	118	83.6	91.6	107.6	84.7	97.5	99.1	76.5	1	14.85	0.94	2.93	0.784	0.912	1.013	0.834	0.84	0.915	1.064	0.921	0.903
FALSE	High	Q8I565	Peptidase_M14 domain-containing protein OS=Plasmodium falciparum (isolate 3D7) OX=36329 GN=PF3D7_1235800 PE=3 SV=2	PF3D7_1235800	1	1	0.234123	0.0448593	0.0154436	0.672488	0.0793652	0.220498	0.0266332	0.566543	0.874	0.758	0.845	-0.19	-0.4	-0.24	28	26.3	22.5	33.95	20.27	37.24	1	40.8	28	20.8	26.3	26.6	18.2	30.9	22.5	14.1	1	12.11	8.56	12.65	0.645	0.951	0.874	0.758	0.804	0.68	1.175	0.845	0.779
FALSE	High	C0H4Y6	Protein disulfide-isomerase OS=Plasmodium falciparum (isolate 3D7) OX=36329 GN=PF3D7_0827900 PE=3 SV=1	PF3D7_0827900	9	16	0.237605	0.0119836	0.265796	0.984565	0.0908596	0.193046	0.00612713	0.224045	0.778	0.734	0.943	-0.36	-0.45	-0.08	224.3	167.7	159.8	28.54	15.12	25.66	9	224.3	226.5	129.8	174.6	167.7	130.3	164.6	159.8	99.6	1	7.61	5.95	1.59	0.778	0.74	1.004	0.734	0.706	0.767	0.943	0.953	0.764
FALSE	High	Q7K6A4	S-adenosylmethionine synthase OS=Plasmodium falciparum (isolate 3D7) OX=36329 GN=PF3D7_0922200 PE=3 SV=1	PF3D7_0922200	9	12	0.265997	0.00275705	0.0322699	0.807607	0.0417114	0.0913021	0.0112401	0.17501	0.751	0.683	0.799	-0.41	-0.55	-0.32	317	218.3	198.2	22.51	12.51	19.38	9	317	330.3	212.5	218.3	248	193.1	216.6	198.2	146.6	1	13.36	1.44	7.76	0.689	0.751	0.908	0.683	0.6	0.69	0.992	0.799	0.76
FALSE	High	Q8I1Q5	Eukaryotic translation initiation factor 3 subunit M OS=Plasmodium falciparum (isolate 3D7) OX=36329 GN=PF3D7_0418200 PE=3 SV=1	PF3D7_0418200	3	4	0.268436	0.281107	0.772018	0.192609	0.74633	0.0782484	0.0309977	0.139624	0.806	0.611	0.768	-0.31	-0.71	-0.38	33.8	25.3	20.9	25.79	18.26	39.43	3	34.1	33.8	20.8	25.3	27.3	18.9	20.9	21	9.3	1	13.14	2	10.2	0.74	0.806	0.912	0.611	0.619	0.446	0.825	0.768	0.49
FALSE	High	Q8IC01	Heat shock protein 110 OS=Plasmodium falciparum (isolate 3D7) OX=36329 GN=PF3D7_0708800 PE=4 SV=1	PF3D7_0708800	14	19	0.285753	0.00443971	0.0589683	0.335638	0.0110711	0.14532	0.0358619	0.193707	0.923	0.813	0.945	-0.12	-0.3	-0.08	277.8	221.4	218.9	20.17	17.88	14.99	14	277.8	281.9	192.4	221.4	260.1	181.2	218.9	229.1	171.2	1	3	4.64	6.59	0.797	0.923	0.942	0.788	0.813	0.89	0.989	0.881	0.945
FALSE	High	O97284	Nicotinamidase, putative OS=Plasmodium falciparum (isolate 3D7) OX=36329 GN=PF3D7_0320500 PE=3 SV=1	PF3D7_0320500	1	1	0.312631	0.134085	0.146573	0.405795	0.120897	0.0744201	0.0235685	0.459131	0.684	0.708	0.896	-0.55	-0.5	-0.16	17.2	13.5	11.5	19.51	10.9	22.13	1	17.2	22.2	15.4	11.7	14.6	13.5	10.5	15.7	11.5	1	6.09	7.6	7.75	0.684	0.657	0.876	0.613	0.708	0.746	0.896	1.078	0.852
FALSE	High	Q8I2Z8	Probable ATP-dependent 6-phosphofructokinase OS=Plasmodium falciparum (isolate 3D7) OX=36329 GN=PF3D7_0915400 PE=3 SV=1	PF3D7_0915400	9	9	0.322225	0.74264	0.565836	0.14629	0.05816	0.0513039	0.0113191	0.290141	0.786	0.718	0.865	-0.35	-0.48	-0.21	70.6	52.2	54.2	15.8	23.32	18.81	9	70.6	80.8	58.7	52.2	71.4	46.2	54.2	58	39.9	1	9.33	8.27	9.64	0.739	0.884	0.786	0.768	0.718	0.68	1.038	0.813	0.865
FALSE	High	Q8I3T9	60S ribosomal protein L2 OS=Plasmodium falciparum (isolate 3D7) OX=36329 GN=PF3D7_0516900 PE=1 SV=1	PF3D7_0516900	3	4	0.342271	0.0240418	0.487761	0.340295	0.0565103	0.624678	0.00330819	0.364627	0.935	0.871	0.918	-0.1	-0.2	-0.12	27.2	30.1	23.7	27.67	23.19	29.01	3	27.2	36.8	21.2	30.1	31.2	19.8	23.7	32.5	18.2	1	15.39	1.92	17.6	1.105	0.847	0.935	0.871	0.883	0.859	0.789	1.042	0.918
FALSE	High	Q8IFP3	Tubulin alpha chain OS=Plasmodium falciparum (isolate 3D7) OX=36329 GN=PF3D7_0422300 PE=3 SV=1	PF3D7_0422300	7	11	0.393319	0.00279374	0.386793	0.882699	0.159536	0.15444	0.0193057	0.339615	0.697	0.585	0.839	-0.52	-0.77	-0.25	105	49.8	53.4	59.78	54.5	55.83	1	107.6	105	24.5	75	49.8	21.8	62.9	53.4	16.2	1	31.91	17.45	18.42	0.697	0.475	0.888	0.585	0.509	0.663	0.839	1.072	0.746
FALSE	High	Q8IKF0	Eukaryotic initiation factor 4A OS=Plasmodium falciparum (isolate 3D7) OX=36329 GN=PF3D7_1468700 PE=3 SV=1	PF3D7_1468700	10	14	0.393938	0.0133936	0.061501	0.538404	0.0203396	0.127812	0.00353667	0.0581815	0.887	0.715	0.806	-0.17	-0.48	-0.31	257.3	208.9	184	19.02	13.15	16.07	9	270.7	257.3	186.4	208.9	228.2	175.1	191.6	184	140.4	1	8.32	1.51	0.89	0.772	0.887	0.939	0.708	0.715	0.753	0.917	0.806	0.801
FALSE	High	O96220	T-complex protein 1 subunit theta OS=Plasmodium falciparum (isolate 3D7) OX=36329 GN=PF3D7_0214000 PE=3 SV=3	PF3D7_0214000	4	5	0.44717	0.39862	0.492048	0.943921	0.1255	0.406946	0.0236246	0.123415	0.848	0.635	0.748	-0.24	-0.66	-0.42	14.3	12.1	9.1	21.62	14.55	7.26	4	12.9	19.3	14.3	14.5	10.9	12.1	8.3	9.6	9.1	1	36.01	2.24	22.8	1.121	0.564	0.848	0.644	0.499	0.635	0.575	0.884	0.748
FALSE	High	C6KTA4	Pyruvate kinase OS=Plasmodium falciparum (isolate 3D7) OX=36329 GN=PF3D7_0626800 PE=1 SV=1	PF3D7_0626800	16	27	0.463736	0.015025	0.0405083	0.83346	0.0358436	0.120869	0.0114361	0.590084	0.799	0.816	1.02	-0.32	-0.29	0.03	238.3	198.9	182.9	14.71	20.73	15.03	16	250.2	238.3	187.8	198.9	229.4	150.1	207.5	182.9	153.1	1	0.87	2.44	3.37	0.795	0.962	0.799	0.829	0.767	0.816	1.043	0.797	1.02
FALSE	High	Q9TY95	Serine-repeat antigen protein 5 OS=Plasmodium falciparum (isolate 3D7) OX=36329 GN=SERA5 PE=1 SV=1	PF3D7_0207600	5	6	0.508046	0.169244	0.577087	0.950159	0.0139598	0.15523	0.0126709	0.57774	0.545	0.7	1.335	-0.88	-0.51	0.42	7.4	5.3	5.4	50.51	20.2	42.89	5	14.5	7.4	5.7	6.1	4	5.3	9.1	5.4	4	1	44.23	5.72	18.37	0.42	0.545	0.924	0.63	0.728	0.7	1.501	1.335	0.757
FALSE	High	Q8I638	Acyl-CoA synthetase OS=Plasmodium falciparum (isolate 3D7) OX=36329 GN=PF3D7_1200700 PE=4 SV=1	PF3D7_1200700	9	11	0.518296	0.0360635	0.398294	0.00631037	0.698804	0.403323	0.0114763	0.0929002	0.985	0.809	0.826	-0.02	-0.31	-0.28	127.2	125.4	97.8	10.87	18.51	13.24	9	127.2	141.2	113.5	125.4	142.5	97.8	97.8	117.7	91.8	1	3.43	4.42	8.82	0.985	1.009	0.861	0.768	0.833	0.809	0.78	0.826	0.939
FALSE	High	C0H4L1	Importin-7, putative OS=Plasmodium falciparum (isolate 3D7) OX=36329 GN=PF3D7_0706000 PE=4 SV=1	PF3D7_0706000	5	5	0.520768	0.0267884	0.0593211	0.979527	0.148454	0.081155	0.030857	0.730084	0.791	0.792	1.083	-0.34	-0.34	0.12	21.7	17.2	17.3	15.09	27.66	15.59	5	23.2	21.7	17.2	20.1	17.2	11.3	17.3	18.6	13.6	1	12.56	9.83	17.2	0.864	0.791	0.655	0.743	0.856	0.792	0.86	1.083	1.209
FALSE	High	Q8I5X8	Eukaryotic translation initiation factor 5, putative OS=Plasmodium falciparum (isolate 3D7) OX=36329 GN=PF3D7_1206700 PE=3 SV=1	PF3D7_1206700	1	1	0.569016	0.555919	0.181761	0.215617	0.920993	0.10206	0.0433056	0.938364	0.739	0.768	1.039	-0.44	-0.38	0.06	9.4	7.8	7	10.67	21.35	12.93	1	10.5	8.5	9.4	7.8	5.5	8.5	8.1	7	6.2	1	19.8	9.55	31.36	0.739	0.652	0.906	0.768	0.821	0.664	1.039	1.259	0.733
FALSE	Medium	Q8IKT2	6-phosphogluconate dehydrogenase, decarboxylating OS=Plasmodium falciparum (isolate 3D7) OX=36329 GN=PF3D7_1454700 PE=1 SV=1	PF3D7_1454700	1	1	0.661856	0.525711	0.478627	0.851932	0.938169	0.824911	0.0222865	0.357574	0.99	0.826	0.781	-0.01	-0.28	-0.36	12.4	15.8	10.7	18.6	28.95	14.24	1	11.2	15.9	12.4	17.3	15.8	9.5	9.3	12.3	10.7	1	43.51	5.43	44.99	1.541	0.99	0.765	0.826	0.773	0.858	0.536	0.781	1.121
FALSE	High	Q8IDQ9	Phosphoethanolamine N-methyltransferase OS=Plasmodium falciparum (isolate 3D7) OX=36329 GN=PF3D7_1343000 PE=4 SV=1	PF3D7_1343000	8	9	0.703897	0.00465711	0.0248164	0.723811	0.0677023	0.101153	0.0144083	0.194642	0.678	0.64	0.829	-0.56	-0.64	-0.27	113.7	77.1	63.9	30.41	14.54	28.25	8	131.6	113.7	69.6	84.5	77.1	63	84.2	63.9	47.4	1	8.34	9.12	15.04	0.642	0.678	0.906	0.64	0.562	0.682	0.997	0.829	0.753
FALSE	High	Q8IKU1	HSP90 co-chaperone p23 OS=Plasmodium falciparum (isolate 3D7) OX=36329 GN=PF3D7_1453700 PE=4 SV=2	PF3D7_1453700	2	2	0.718509	0.394604	0.319565	0.721364	0.985042	0.56768	0.0374512	0.347303	0.823	0.675	0.82	-0.28	-0.57	-0.29	11.2	10.3	7.6	26.92	8.1	39.82	2	15	11.2	8.8	10.3	9.2	10.9	11	7.6	4.8	1	28.93	11.72	34.01	0.688	0.823	1.239	0.733	0.675	0.547	1.064	0.82	0.442
FALSE	High	Q8IB60	Protein transport protein SEC23 OS=Plasmodium falciparum (isolate 3D7) OX=36329 GN=pfsec23 PE=2 SV=1	PF3D7_0822600	2	2	0.753335	0.493367	0.0338483	0.948471	0.706378	0.546015	0.0157461	0.185478	0.719	0.612	0.804	-0.48	-0.71	-0.31	8.9	6.7	5.6	7.76	46.59	18.57	2	8.9	9.3	8	12	6.7	5	5.6	5.7	4	1	22.6	3.02	8.17	1.341	0.719	0.624	0.625	0.612	0.502	0.466	0.851	0.804
FALSE	High	C0H4E7	SWIB/MDM2 domain-containing protein OS=Plasmodium falciparum (isolate 3D7) OX=36329 GN=PF3D7_0518200 PE=4 SV=1	PF3D7_0518200	1	1	0.832744	0.32356	0.656247	0.497994	0.882969	0.4006	0.00137262	0.0602305	0.942	0.621	0.686	-0.09	-0.69	-0.54	11.7	11	7.5	13.12	27.6	12.99	1	9.7	12.6	11.7	7.4	13.1	11	6	7.7	7.5	1	14	2.97	23.59	0.762	1.04	0.942	0.621	0.609	0.646	0.815	0.585	0.686
FALSE	Medium	Q8I607	Ubiquitin-conjugating enzyme E2 OS=Plasmodium falciparum (isolate 3D7) OX=36329 GN=PF3D7_1203900 PE=3 SV=1	PF3D7_1203900	1	1	0.868579	0.420351	0.13439	0.686485	0.0358818	0.214656	0.029339	0.54934	0.783	0.74	0.965	-0.35	-0.43	-0.05	11.5	7.2	8.5	26.24	28.47	16.07	1	15.4	11.5	9.2	5.2	9.3	7.2	9.6	8.5	6.9	1	5.23	3.06	8.65	0.339	0.811	0.783	0.622	0.74	0.756	1.837	0.912	0.965
FALSE	High	Q8IEM3	60S ribosomal protein L24, putative OS=Plasmodium falciparum (isolate 3D7) OX=36329 GN=PF3D7_1309100 PE=1 SV=1	PF3D7_1309100	4	5	0.881591	0.219913	0.464296	0.882737	0.909241	0.893137	0.0105174	0.054364	0.982	0.811	0.863	-0.03	-0.3	-0.21	97.4	91.4	78.8	19.15	14.99	21.68	4	97.4	106.7	72.6	91.4	104.8	77.4	78.8	91.7	58.8	1	6.92	0.23	2.12	0.938	0.982	1.067	0.809	0.859	0.811	0.863	0.875	0.759
FALSE	High	Q8I5S6	Eukaryotic translation initiation factor 3 subunit A OS=Plasmodium falciparum (isolate 3D7) OX=36329 GN=PF3D7_1212700 PE=3 SV=1	PF3D7_1212700	2	3	0.923013	0.451724	0.54115	0.518574	0.973982	0.796991	0.0313693	0.740173	1.235	0.782	0.633	0.31	-0.36	-0.66	10.1	11.1	7.9	30.24	41.82	21.87	2	10.1	13.6	7.4	12.4	5	11.1	7.9	9.3	6	1	31.83	5.01	25.75	1.235	0.366	1.501	0.782	0.686	0.809	0.633	1.875	0.539
FALSE	High	A0A143ZX28	Transformer-2 protein homolog beta, putative OS=Plasmodium falciparum (isolate 3D7) OX=36329 GN=PF3D7_1002400.2 PE=4 SV=1	PF3D7_1002400	4	4	0.99538	0.350256	0.0740684	0.752464	0.945282	0.744208	0.0336221	0.0899108	1.132	0.693	0.621	0.18	-0.53	-0.69	10.5	10.3	7.2	22.65	26.93	13.3	4	10.5	12.4	7.8	8.3	14.1	10.3	7.2	8.3	6.4	1	23.74	5.42	7.59	0.795	1.132	1.314	0.693	0.669	0.815	0.872	0.59	0.621
FALSE	High	Q8I2F4	PRESAN domain-containing protein OS=Plasmodium falciparum (isolate 3D7) OX=36329 GN=PF3D7_0936600 PE=4 SV=1	PF3D7_0936600	2	2	0.999041	0.0238342	0.12073	0.619447	0.0686532	0.191336	0.0159514	0.811517	0.765	0.794	1.121	-0.39	-0.33	0.17	37.2	23.9	29.5	20.17	38.45	16.39	2	37.2	42.8	28.3	23.9	42.2	21.7	29.5	33.9	24.3	1	28.08	0.33	14.89	0.643	0.986	0.765	0.794	0.792	0.858	1.234	0.803	1.121
FALSE	Medium	Q8IJI0	Serine/arginine-rich splicing factor 4 OS=Plasmodium falciparum (isolate 3D7) OX=36329 GN=PF3D7_1022400 PE=4 SV=1	PF3D7_1022400	1	1	0.00179381	0.297403	0.771836	0.430377	0.535662	0.709936	0.123222	0.133674	1.043	0.893	0.856	0.06	-0.16	-0.22	9.8	9.1	8.8	16.83	10.14	11.88	1	9.8	10	7.3	10.2	9.1	8.4	8.8	8.9	7.2	1	14.76	0.16	0.04	1.043	0.911	1.147	0.893	0.892	0.982	0.856	0.98	0.856
FALSE	High	Q8I562	Clustered-asparagine-rich protein OS=Plasmodium falciparum (isolate 3D7) OX=36329 GN=PF3D7_1236100 PE=4 SV=2	PF3D7_1236100	1	2	0.00462322	0.08327	0.652778	0.468527	0.0651547	0.70365	0.381353	0.80915	0.802	0.857	1.058	-0.32	-0.22	0.08	23.1	20	19.4	16.41	14.68	7.33	1	18	25	23.1	23.5	20	17.5	19.4	21.4	18.6	1	8.04	9.44	1.33	1.306	0.802	0.761	1.078	0.857	0.805	0.825	1.068	1.058
FALSE	High	Q8IL86	Translocation protein SEC62 OS=Plasmodium falciparum (isolate 3D7) OX=36329 GN=PF3D7_1438100 PE=3 SV=2	PF3D7_1438100	1	1	0.0100387	0.0670637	0.0906452	0.328987	0.0416739	0.088844	0.0657014	0.814389	0.706	0.76	0.963	-0.5	-0.4	-0.05	20.4	14.4	13.1	25.72	38.84	29.19	1	20.4	20.4	12.5	14.4	17.9	7.7	13.1	17.2	9.5	1	21.52	14.89	8.78	0.706	0.877	0.617	0.642	0.844	0.76	0.909	0.963	1.231
FALSE	High	Q8IIV1	Histone H2B OS=Plasmodium falciparum (isolate 3D7) OX=36329 GN=PF3D7_1105100 PE=3 SV=1	PF3D7_1105100	5	15	0.0100412	0.0569329	0.782516	0.159086	0.584612	0.078968	0.196627	0.642992	0.865	0.831	1.075	-0.21	-0.27	0.1	48.5	37	31.6	21.88	24.44	15	4	48.5	52.9	34	37	47.9	29.4	40.3	31.1	31.6	1	6.88	15.81	1.63	0.764	0.907	0.865	0.831	0.589	0.93	1.087	0.649	1.075
FALSE	High	Q8IKG9	NOC3p domain-containing protein OS=Plasmodium falciparum (isolate 3D7) OX=36329 GN=PF3D7_1466800 PE=4 SV=1	PF3D7_1466800	1	1	0.0100624	0.0215517	0.124199	0.854963	0.0106606	0.0605215	0.0971855	0.727684	0.573	0.352	0.957	-0.8	-1.51	-0.06	37.4	16.7	13.2	53.68	45.65	19.54	1	49.9	37.4	14.1	16.7	22.3	8.1	16	13.2	10.8	1	6.11	14.58	41.88	0.335	0.597	0.573	0.321	0.352	0.764	0.957	0.589	1.334
FALSE	High	O96124	Erythrocyte membrane protein 3 OS=Plasmodium falciparum (isolate 3D7) OX=36329 GN=PF3D7_0201900 PE=4 SV=1	PF3D7_0201900	12	13	0.0116896	0.662462	0.301176	0.191404	0.119241	0.0637489	0.556749	0.269407	1.083	0.87	0.803	0.11	-0.2	-0.32	58.8	60.9	54.8	30.42	30.72	24.95	12	47.4	85.2	58.8	52.3	92.3	60.9	54.8	74.1	45.7	1	2.88	17.56	10.37	1.104	1.083	1.036	1.155	0.87	0.778	1.047	0.803	0.751
FALSE	High	Q76NL8	Falcilysin OS=Plasmodium falciparum (isolate 3D7) OX=36329 GN=PF3D7_1360800 PE=1 SV=1	PF3D7_1360800	5	5	0.0153419	0.397572	0.159776	0.0135651	0.554285	0.0890869	0.120709	0.68713	0.858	0.87	0.968	-0.22	-0.2	-0.05	40.2	32.2	29.9	11.37	5.61	12.03	5	41	40.2	33.1	32.2	34.5	30.9	35.7	28.6	29.9	1	11.84	5.34	18.72	0.785	0.858	0.933	0.87	0.711	0.903	1.108	0.829	0.968
FALSE	High	A0A144A2H0	Aminopeptidase P OS=Plasmodium falciparum (isolate 3D7) OX=36329 GN=PF3D7_1454400 PE=3 SV=1	PF3D7_1454400	5	5	0.0162517	0.0331743	0.0986412	0.428749	0.339567	0.96077	0.212693	0.079732	1.025	0.92	0.865	0.04	-0.12	-0.21	11.4	13.6	10.5	30.06	15.59	11.71	5	11.4	17.5	10.1	14	13.6	10.4	10.5	11.8	9.3	1	28.29	0.27	5.47	1.221	0.781	1.025	0.92	0.676	0.921	0.753	0.865	0.898
FALSE	High	Q8I5M3	Dynamin-like protein, putative OS=Plasmodium falciparum (isolate 3D7) OX=36329 GN=PF3D7_1218500 PE=4 SV=1	PF3D7_1218500	1	1	0.0174907	0.977121	0.303007	0.708956	0.623767	0.280234	0.560928	0.8535	1.13	1.011	1.036	0.18	0.02	0.05	10	10	9.5	22.55	14.38	6.13	1	10.2	10	6.6	10	11.3	8.5	10.3	9.2	9.5	1	19.58	14.08	12.22	0.976	1.13	1.28	1.011	0.915	1.435	1.036	0.809	1.121
FALSE	High	Q8ILF4	PhIL1 interacting protein PIP2 OS=Plasmodium falciparum (isolate 3D7) OX=36329 GN=PF3D7_1431100 PE=4 SV=1	PF3D7_1431100	1	1	0.01916	0.798002	0.476733	0.0505808	0.136197	0.681673	0.604042	0.631579	1.004	0.919	0.954	0.01	-0.12	-0.07	16.9	16.7	16	40.46	41.63	36.69	1	17.4	16.9	7.4	16.7	18.4	7.4	16	12.8	25.6	1	6.01	32.32	55.64	0.963	1.088	1.004	0.919	0.755	3.445	0.954	0.694	3.431
FALSE	High	Q8IK21	Early transcribed membrane protein 10.1 OS=Plasmodium falciparum (isolate 3D7) OX=36329 GN=PF3D7_1001500 PE=4 SV=1	PF3D7_1001500	1	2	0.0218986	0.0177514	0.247084	0.132789	0.00775276	0.118859	0.130394	0.184193	0.65	0.598	0.767	-0.62	-0.74	-0.38	18.4	11.5	8.8	27.4	24.27	32.86	1	18.4	25.3	14.8	15.4	11.5	9.6	11.8	6	8.8	1	32.76	9.88	24.51	0.835	0.453	0.65	0.64	0.236	0.598	0.767	0.521	0.919
FALSE	High	Q8I3J3	Ubiquitin carboxyl-terminal hydrolase OS=Plasmodium falciparum (isolate 3D7) OX=36329 GN=PF3D7_0527200 PE=3 SV=1	PF3D7_0527200	1	1	0.0232812	0.0527405	0.678984	0.282809	0.0731938	0.154639	0.0694597	0.315499	0.886	0.733	0.938	-0.17	-0.45	-0.09	11.8	10.7	8.6	3.09	13.45	15.7	1	11.8	12.1	11.4	11.2	10.7	8.6	8.6	10.8	8.1	1	9.95	4.93	10.02	0.95	0.886	0.756	0.733	0.892	0.71	0.772	1.006	0.938
FALSE	High	Q8I5Y3	Eukaryotic translation initiation factor 3 subunit C OS=Plasmodium falciparum (isolate 3D7) OX=36329 GN=PF3D7_1206200 PE=3 SV=1	PF3D7_1206200	4	4	0.0276702	0.614935	0.0344118	0.878917	0.944387	0.828607	0.457434	0.260027	0.955	0.856	0.932	-0.07	-0.22	-0.1	38.2	41.9	39.4	11.21	8.25	15.11	4	46.1	38.2	38.1	42.3	41.9	36.4	39.4	42.2	31.3	1	5.8	6.44	11.15	0.919	1.096	0.955	0.856	1.104	0.821	0.932	1.008	0.859
FALSE	High	Q76NM3	L-lactate dehydrogenase OS=Plasmodium falciparum (isolate 3D7) OX=36329 GN=PF3D7_1324900 PE=1 SV=1	PF3D7_1324900	10	22	0.0305604	0.00920267	0.0313475	0.817547	0.0345241	0.221571	0.0964365	0.132939	0.85	0.747	0.924	-0.23	-0.42	-0.11	668	499.8	489.2	29.61	19.86	18.69	10	677	668	378	499.8	567.7	378.7	489.2	498.8	349.9	1	22.41	4.95	7.63	0.738	0.85	1.002	0.723	0.747	0.926	0.979	0.879	0.924
FALSE	High	Q8IC05	Heat shock protein 90 OS=Plasmodium falciparum (isolate 3D7) OX=36329 GN=PF3D7_0708400 PE=1 SV=1	PF3D7_0708400	25	46	0.0335779	0.0375611	0.0858505	0.842166	0.0201416	0.175205	0.156033	0.305885	0.846	0.768	0.977	-0.24	-0.38	-0.03	852.5	646.4	631.3	29.81	21	17.08	21	870.3	852.5	482.2	646.4	721.6	470.7	631.3	654.9	471	1	19.71	8.76	3.55	0.743	0.846	0.976	0.725	0.768	0.977	0.977	0.908	1.001
FALSE	High	C6KSV3	Transketolase OS=Plasmodium falciparum (isolate 3D7) OX=36329 GN=PF3D7_0610800 PE=3 SV=1	PF3D7_0610800	4	4	0.0337269	0.434718	0.61486	0.51541	0.370439	0.994425	0.395586	0.234561	1.013	0.717	0.824	0.02	-0.48	-0.28	33	28.5	23.5	33.02	26.31	9.48	4	33	34.1	17.5	28.5	34.5	20	23.5	24.4	20.3	1	19.63	1.32	24.39	0.862	1.013	1.147	0.71	0.717	1.163	0.824	0.707	1.014
FALSE	High	Q7KQM5	Early transcribed membrane protein 14.1 OS=Plasmodium falciparum (isolate 3D7) OX=36329 GN=PF3D7_1401400 PE=4 SV=1	PF3D7_1401400	2	4	0.0415328	0.0387768	0.0528395	0.874823	0.0814765	0.120019	0.0901383	0.074852	0.578	0.434	0.751	-0.79	-1.2	-0.41	37.6	28.8	17.7	21.57	27.79	37.03	2	37.6	49.9	33.2	34.2	28.8	19.2	28.7	17.7	14.4	1	0.15	33.35	15.71	0.91	0.578	0.578	0.765	0.354	0.434	0.84	0.614	0.751
FALSE	High	C0H5H0	Endoplasmic reticulum chaperone GRP170 OS=Plasmodium falciparum (isolate 3D7) OX=36329 GN=PF3D7_1344200 PE=4 SV=1	PF3D7_1344200	4	4	0.0489271	0.108876	0.333131	0.782567	0.489576	0.970131	0.0683993	0.221124	1.241	0.768	0.619	0.31	-0.38	-0.69	8.7	10.7	6.6	36.71	16.96	17.75	4	15.5	8.5	8.7	8.5	12	10.7	8.9	6.6	6.6	1	20.42	1.19	19.06	0.55	1.412	1.241	0.573	0.774	0.768	1.043	0.548	0.619
FALSE	High	A0A144A3N9	Actin II OS=Plasmodium falciparum (isolate 3D7) OX=36329 GN=PF3D7_1412500 PE=3 SV=1	PF3D7_1412500	4	5	0.0498766	0.0251397	0.0406813	0.49315	0.836773	0.594933	0.39476	0.241869	0.816	0.54	0.896	-0.29	-0.89	-0.16	11.3	9.2	6.1	52.55	23.09	22.24	3	6.1	11.3	18.6	9.6	9.2	6.1	8.6	6.1	5.8	1	71.84	91.81	9.82	1.584	0.816	0.328	1.419	0.54	0.315	0.896	0.662	0.96
FALSE	High	Q8IM16	Plasmepsin IV OS=Plasmodium falciparum (isolate 3D7) OX=36329 GN=PF3D7_1407800 PE=1 SV=1	PF3D7_1407800	5	7	0.0507026	0.0596675	0.27029	0.356217	0.107531	0.289156	0.347954	0.0799014	0.758	0.768	1.014	-0.4	-0.38	0.02	225.8	166	168.1	24.24	6.93	6.25	5	225.8	238.3	147.2	166	180.6	157.6	168.1	183.1	162.4	1	4.58	4.78	0.19	0.735	0.758	1.071	0.744	0.768	1.103	1.013	1.014	1.031
FALSE	High	Q8IJS1	Hypoxanthine phosphoribosyltransferase OS=Plasmodium falciparum (isolate 3D7) OX=36329 GN=PF3D7_1012400 PE=3 SV=1	PF3D7_1012400	6	12	0.0543634	0.016644	0.109033	0.191273	0.000466063	0.0541091	0.0568647	0.0883177	0.843	0.745	0.883	-0.25	-0.43	-0.18	74	60.5	53.1	26.82	21.65	17.09	6	81.2	74	46.9	60.5	62.4	41	53.1	55.1	39.6	1	5.25	17.45	1.07	0.745	0.843	0.874	0.653	0.745	0.844	0.877	0.883	0.965
FALSE	High	Q8IIF0	Exported protein 1 OS=Plasmodium falciparum (isolate 3D7) OX=36329 GN=PF3D7_1121600 PE=4 SV=1	PF3D7_1121600	4	9	0.0555801	0.00624796	0.518659	0.393401	0.154463	0.456887	0.439768	0.55504	0.749	0.655	0.988	-0.42	-0.61	-0.02	13.7	8.6	9	36.61	19.05	11.36	4	13.7	15.1	7	8	11.3	8.6	7.9	9.9	9	1	42.09	20.26	7.31	0.584	0.749	1.243	0.576	0.655	1.291	0.988	0.875	1.039
FALSE	High	C0H4N2	Uncharacterized protein OS=Plasmodium falciparum (isolate 3D7) OX=36329 GN=PF3D7_0717200 PE=4 SV=1	PF3D7_0717200	1	1	0.0615679	0.0521712	0.145389	0.642754	0.0240625	0.31064	0.197834	0.409603	0.664	0.486	0.897	-0.59	-1.04	-0.16	11.9	4.6	4.9	60.14	36.87	20.95	1	11.9	16.9	3.9	7.9	4.6	4.2	5.8	4.9	3.8	1	57.1	73.88	24.9	0.664	0.269	1.081	0.486	0.29	0.969	0.732	1.078	0.897
FALSE	High	Q8I3Y8	Inositol-3-phosphate synthase OS=Plasmodium falciparum (isolate 3D7) OX=36329 GN=PF3D7_0511800 PE=3 SV=1	PF3D7_0511800	7	9	0.0655274	0.308413	0.119198	0.605349	0.190547	0.121507	0.996948	0.70661	0.91	0.779	0.979	-0.14	-0.36	-0.03	121.1	110.1	108.9	28.24	22.4	28.77	7	121.1	139.8	77.7	110.1	111.2	72.7	82.1	108.9	146.5	1	4.07	21.93	46.4	0.91	0.795	0.935	0.678	0.779	1.886	0.746	0.979	2.017
FALSE	High	Q8IK07	Uncharacterized protein OS=Plasmodium falciparum (isolate 3D7) OX=36329 GN=PF3D7_1002900 PE=4 SV=2	PF3D7_1002900	1	1	0.0660559	0.0497236	0.321887	0.191807	0.388553	0.565517	0.056259	0.0609201	0.994	0.797	0.802	-0.01	-0.33	-0.32	32	29.9	24.6	35.45	19.88	29.61	1	32	33.5	16.1	29.9	33.3	22.2	24.6	26.7	14.5	1	9.43	5.59	3.61	0.934	0.994	1.381	0.768	0.797	0.903	0.822	0.802	0.654
FALSE	High	Q8IJI7	2-deoxy-D-ribose 5-phosphate aldolase OS=Plasmodium falciparum (isolate 3D7) OX=36329 GN=PF3D7_1021600 PE=3 SV=1	PF3D7_1021600	5	5	0.0718658	0.31328	0.583346	0.673689	0.140292	0.119334	0.0702998	0.0840051	0.792	0.767	0.904	-0.34	-0.38	-0.15	64.3	52.8	47.1	21.49	24.15	20.95	5	64.3	72.4	46.7	60.8	52.8	37	55	47.1	35.8	1	12.75	15.21	2.12	0.946	0.73	0.792	0.855	0.65	0.767	0.904	0.891	0.968
FALSE	Medium	Q8I713	60S ribosomal protein L36 OS=Plasmodium falciparum (isolate 3D7) OX=36329 GN=PF3D7_1109900 PE=1 SV=2	PF3D7_1109900	1	1	0.0738707	0.980805	0.057109	0.0405226	0.268937	0.273054	0.274519	0.532448	0.827	0.78	0.749	-0.27	-0.36	-0.42	15.5	16.2	12.1	24.04	18.82	10.99	1	15.5	21.8	14	16.2	16.6	11.6	12.1	11.9	14.5	1	12.29	36.17	6.24	1.042	0.763	0.827	0.78	0.548	1.032	0.749	0.718	1.248
FALSE	High	Q7KQK0	cAMP-dependent protein kinase regulatory subunit OS=Plasmodium falciparum (isolate 3D7) OX=36329 GN=PF3D7_1223100 PE=1 SV=1	PF3D7_1223100	6	6	0.0851062	0.302858	0.83577	0.162021	0.0714523	0.212092	0.308177	0.329832	0.973	0.931	0.941	-0.04	-0.1	-0.09	35.2	34.2	29.6	16.21	12.1	15.21	6	43.4	35.2	31.8	39.8	34.2	31.5	24.6	33.5	29.6	1	2.4	3.24	5.59	0.917	0.973	0.989	0.567	0.952	0.931	0.618	0.978	0.941
FALSE	High	Q8IIB7	Ethanolamine kinase OS=Plasmodium falciparum (isolate 3D7) OX=36329 GN=PF3D7_1124600 PE=4 SV=1	PF3D7_1124600	5	8	0.08599	0.0233405	0.448004	0.24126	0.143363	0.789285	0.492764	0.511983	0.964	0.799	0.801	-0.05	-0.32	-0.32	35.1	41	28.6	27.99	28.89	8.72	5	43.5	35.1	24.3	41	41.2	23.5	32.8	28	28.6	1	3.61	8.97	26.25	0.941	1.175	0.964	0.754	0.799	1.174	0.801	0.68	1.217
FALSE	High	Q8IBQ5	40S ribosomal protein S10, putative OS=Plasmodium falciparum (isolate 3D7) OX=36329 GN=PF3D7_0719700 PE=1 SV=1	PF3D7_0719700	3	5	0.0915284	0.494713	0.0738414	0.454698	0.245246	0.832282	0.223202	0.108968	1.037	1.087	1.166	0.05	0.12	0.22	22.1	22.3	24	26.36	10.9	12.65	3	26.2	15.2	22.1	22.3	18.6	22.9	27.8	21.7	24	1	26.72	3.54	10.49	0.85	1.225	1.037	1.061	1.429	1.087	1.249	1.166	1.049
FALSE	High	Q7KQK6	GTP-binding nuclear protein OS=Plasmodium falciparum (isolate 3D7) OX=36329 GN=PF3D7_1117700 PE=3 SV=1	PF3D7_1117700	6	10	0.0937679	0.0586392	0.314294	0.119697	0.00421036	0.0859716	0.0709005	0.0723402	0.889	0.841	0.931	-0.17	-0.25	-0.1	100.1	89	84.2	20.66	14.79	12.65	5	100.1	115.8	75.9	89	97	72.1	84.2	84.6	67.1	1	8.98	7.33	2.31	0.889	0.838	0.95	0.841	0.731	0.885	0.946	0.872	0.931
FALSE	High	Q8IL48	tRNA import protein tRIP OS=Plasmodium falciparum (isolate 3D7) OX=36329 GN=PF3D7_1442300 PE=4 SV=1	PF3D7_1442300	4	4	0.0939625	0.188662	0.13276	0.452745	0.32814	0.091007	0.144495	0.823611	0.544	0.663	0.952	-0.88	-0.59	-0.07	10.8	5.5	5.5	39.56	25.71	17.61	4	10.8	15.1	6.6	5.3	8.2	5.5	7.2	5.5	5.2	1	15.2	24.6	43.29	0.493	0.544	0.835	0.663	0.365	0.795	1.344	0.671	0.952
FALSE	High	Q8IB24	Heat shock protein 70 OS=Plasmodium falciparum (isolate 3D7) OX=36329 GN=PF3D7_0818900 PE=3 SV=1	PF3D7_0818900	25	52	0.0963422	0.110868	0.187214	0.453528	0.389211	0.357696	0.210831	0.0958505	0.901	0.829	0.962	-0.15	-0.27	-0.06	760.4	605.6	588.2	28.7	20.73	18.61	17	760.4	795.4	447.4	605.6	716.6	469.5	588.2	659	451.7	1	19.46	10.53	1.4	0.796	0.901	1.049	0.774	0.829	1.01	0.971	0.92	0.962
FALSE	High	Q76NN6	Ran-specific GTPase-activating protein 1, putative OS=Plasmodium falciparum (isolate 3D7) OX=36329 GN=PF3D7_0419600 PE=4 SV=1	PF3D7_0419600	4	7	0.104249	0.318352	0.856789	0.393622	0.146463	0.0914009	0.135359	0.511889	0.915	0.799	0.954	-0.13	-0.32	-0.07	192	178.2	151.9	20.16	17.8	10.69	4	192	212.9	141.5	180.8	178.2	129.4	151.9	170.1	137.4	1	4.31	1.41	15.05	0.942	0.837	0.915	0.791	0.799	0.971	0.84	0.954	1.062
FALSE	High	Q8IJD0	Peroxiredoxin OS=Plasmodium falciparum (isolate 3D7) OX=36329 GN=PF3D7_1027300 PE=4 SV=1	PF3D7_1027300	6	6	0.111916	0.116831	0.543031	0.327278	0.218648	0.188282	0.284398	0.48613	0.934	0.902	1.007	-0.1	-0.15	0.01	46.5	43.4	40.4	10.6	5.49	11.85	6	46.5	49.2	39.9	43.4	44.1	39.7	35	44.4	40.4	1	6.28	16.17	1.35	0.934	0.896	0.996	0.753	0.902	1.012	0.806	1.007	1.016
FALSE	High	Q8II62	60S ribosomal protein L38 OS=Plasmodium falciparum (isolate 3D7) OX=36329 GN=PF3D7_1130100 PE=1 SV=1	PF3D7_1130100	1	1	0.118358	0.53381	0.860833	0.842919	0.322501	0.209068	0.386871	0.935615	0.672	0.935	0.994	-0.57	-0.1	-0.01	11.7	9.3	10.2	44.21	32.4	8.33	1	11.7	20.7	9.1	7.5	13.9	9.3	10.9	10.2	9.3	1	7.1	12.17	47.2	0.641	0.672	1.025	0.935	0.489	1.019	1.459	0.728	0.994
FALSE	High	Q8IDB0	40S ribosomal protein S15 OS=Plasmodium falciparum (isolate 3D7) OX=36329 GN=PF3D7_1358800 PE=1 SV=1	PF3D7_1358800	5	6	0.119135	0.0150058	0.00865928	0.197253	0.0351308	0.156071	0.108479	0.44356	0.916	0.872	0.925	-0.13	-0.2	-0.11	99.4	90.6	83.9	19.71	24.24	15.81	5	99.4	119.6	80.3	90.6	118.9	73.6	83.9	104.4	77.6	1	0.77	5.07	8	0.912	0.994	0.916	0.844	0.872	0.966	0.925	0.878	1.054
FALSE	High	Q7KQK3	Heat shock protein DNAJ homologue Pfj4 OS=Plasmodium falciparum (isolate 3D7) OX=36329 GN=PF3D7_1211400 PE=4 SV=1	PF3D7_1211400	1	1	0.122554	0.00230697	0.0626115	0.134272	0.34854	0.227702	0.0633405	0.234651	0.865	0.594	0.868	-0.21	-0.75	-0.2	17.8	10.8	10.6	30.6	32.34	14.9	1	17.8	20.4	10.8	10.8	17.7	10.2	10.6	11.9	8.8	1	12.66	2.29	17.04	0.605	0.865	0.946	0.594	0.584	0.821	0.981	0.676	0.868
FALSE	High	Q8II73	Spermidine synthase OS=Plasmodium falciparum (isolate 3D7) OX=36329 GN=PF3D7_1129000 PE=1 SV=1	PF3D7_1129000	2	3	0.124071	0.422421	0.867594	0.238055	0.0631512	0.604434	0.361466	0.878544	0.929	0.877	0.943	-0.11	-0.19	-0.08	9.8	9.6	9.4	23.06	6.78	11.62	2	13.5	8.9	9.8	9.6	10.4	9.1	10.8	9.4	8.6	1	30.24	15.1	5.4	0.707	1.168	0.929	0.796	1.063	0.877	1.126	0.91	0.943
FALSE	High	Q8IBF3	Uncharacterized protein OS=Plasmodium falciparum (isolate 3D7) OX=36329 GN=PF3D7_0730800.1 PE=4 SV=1	PF3D7_0730800	6	9	0.128251	0.0512228	0.106977	0.90345	0.0239332	0.111854	0.0940118	0.214823	0.824	0.822	0.888	-0.28	-0.28	-0.17	55.1	52.4	46.5	18.73	14.24	3.21	6	54.6	74.8	55.1	52.4	60.4	45.4	46.5	48.3	45.3	1	2.95	5.37	16.27	0.96	0.808	0.824	0.853	0.646	0.822	0.888	0.799	0.998
FALSE	High	Q8IIX0	60S acidic ribosomal protein P1, putative OS=Plasmodium falciparum (isolate 3D7) OX=36329 GN=PF3D7_1103100 PE=3 SV=1	PF3D7_1103100	2	4	0.135752	0.0277561	0.890874	0.174307	0.333347	0.444518	0.300463	0.251667	0.979	1.109	1.23	-0.03	0.15	0.3	17.3	14.7	18.7	14.68	24.09	2.79	2	17.3	19.1	14.2	11.5	18.7	14.7	19.2	18.7	18.1	1	8.11	17.88	28.12	0.667	0.979	1.035	1.109	0.975	1.273	1.663	0.996	1.23
FALSE	High	Q8I5C4	T-complex protein 1 subunit gamma OS=Plasmodium falciparum (isolate 3D7) OX=36329 GN=PF3D7_1229500 PE=3 SV=1	PF3D7_1229500	6	6	0.138554	0.976752	0.660943	0.0142876	0.388	0.141357	0.204452	0.847168	0.744	0.687	1.087	-0.43	-0.54	0.12	77.2	55.6	64.8	13.04	14.99	33.64	6	94.4	77.2	74.7	53.1	69.6	55.6	64.8	75.7	37.1	1	25.95	44.44	18.22	0.562	0.902	0.744	0.687	0.981	0.496	1.221	1.087	0.667
FALSE	Medium	Q8I2G4	Gametocytogenesis-implicated protein OS=Plasmodium falciparum (isolate 3D7) OX=36329 GN=PF3D7_0935600 PE=4 SV=1	PF3D7_0935600	1	1	0.142027	0.0174007	0.155158	0.329636	0.00171849	0.057081	0.0526289	0.562606	0.709	0.626	0.905	-0.5	-0.68	-0.14	27.4	20.7	17.1	20.38	24.55	6.68	1	27.4	30.4	20.1	23.6	20.7	14.2	17.1	18.7	16.4	1	6.18	2.48	31.96	0.862	0.68	0.709	0.626	0.616	0.818	0.726	0.905	1.154
FALSE	High	Q8IHU0	60S ribosomal protein L28 OS=Plasmodium falciparum (isolate 3D7) OX=36329 GN=PF3D7_1142500 PE=1 SV=1	PF3D7_1142500	3	6	0.148029	0.0520321	0.141179	0.451681	0.024712	0.997034	0.711343	0.653834	1.075	0.826	1.028	0.1	-0.28	0.04	19	18.6	19	20.92	8.03	13.56	3	19	15.1	23	20.4	18.6	17.4	14.9	19.1	19	1	21.84	7.48	9.55	1.075	1.234	0.755	0.786	1.268	0.826	0.731	1.028	1.094
FALSE	High	Q8IIS9	Polyadenylate-binding protein-interacting protein 1, putative OS=Plasmodium falciparum (isolate 3D7) OX=36329 GN=PF3D7_1107300 PE=4 SV=1	PF3D7_1107300	2	2	0.158894	0.0511042	0.277727	0.90973	0.664714	0.820392	0.678094	0.53762	1.012	0.75	0.941	0.02	-0.42	-0.09	7.8	7.9	5.9	32.62	15.27	28.82	2	11.3	5.9	7.8	6.3	8.5	7.9	5.9	9.4	5.9	1	62.18	64.47	22.41	0.555	1.436	1.012	0.522	1.591	0.75	0.941	1.108	0.741
FALSE	High	O97336	Uncharacterized protein OS=Plasmodium falciparum (isolate 3D7) OX=36329 GN=PF3D7_0301700 PE=4 SV=2	PF3D7_0301700	1	1	0.162798	0.164159	0.632294	0.343064	0.428173	0.862043	0.288325	0.717454	0.772	1.032	1.336	-0.37	0.05	0.42	10.5	8.1	10.8	2.23	43.75	10.29	1	10.6	10.1	10.5	7.6	15.8	8.1	12.5	10.3	10.8	1	11.05	2.99	33.5	0.719	1.557	0.772	1.177	1.011	1.032	1.638	0.649	1.336
FALSE	Medium	Q7K6B1	Histidine triad nucleotide-binding protein 1 OS=Plasmodium falciparum (isolate 3D7) OX=36329 GN=PF3D7_0817500 PE=4 SV=2	PF3D7_0817500	1	1	0.164021	0.0979553	0.0773716	0.639817	0.305349	0.43086	0.244328	0.362708	0.745	0.579	0.881	-0.42	-0.79	-0.18	12.8	9.6	9.3	26.11	14.47	17.82	1	12.8	16	9.4	9.6	8.7	11.5	7.1	9.3	10.2	1	54.77	6.74	25.41	0.745	0.544	1.229	0.553	0.579	1.082	0.742	1.063	0.881
FALSE	High	Q8IBF2	EMP1-trafficking protein OS=Plasmodium falciparum (isolate 3D7) OX=36329 GN=PF3D7_0730900 PE=4 SV=1	PF3D7_0730900	23	29	0.16572	0.250498	0.619857	0.996005	0.824181	0.793525	0.06679	0.228335	0.98	0.91	0.94	-0.03	-0.14	-0.09	117.4	128	108	21.29	18.17	20.47	23	112.7	163.2	117.4	110.4	157.9	128	108	148.5	104	1	1.91	4.04	5.79	0.98	0.968	1.091	0.959	0.91	0.886	0.978	0.94	0.812
FALSE	High	Q8ILI2	Proliferation-associated protein 2g4, putative OS=Plasmodium falciparum (isolate 3D7) OX=36329 GN=PF3D7_1428300 PE=3 SV=1	PF3D7_1428300	8	10	0.171434	0.0471021	0.235136	0.919786	0.226238	0.203022	0.192494	0.17516	0.919	0.872	0.949	-0.12	-0.2	-0.08	84.2	72.4	66.5	17	13.27	12.08	8	84.2	92.3	65.5	72.4	84.8	65.3	66.5	80.4	64.9	1	10.09	15.46	5.03	0.86	0.919	0.997	0.789	0.872	0.991	0.918	0.949	0.994
FALSE	High	Q8IB48	Uncharacterized protein OS=Plasmodium falciparum (isolate 3D7) OX=36329 GN=PF3D7_0821400 PE=4 SV=1	PF3D7_0821400	2	2	0.173465	0.135482	0.41055	0.325072	0.512803	0.142163	0.301684	0.260215	1.036	0.868	0.825	0.05	-0.2	-0.28	37	38.3	29.1	22.1	24.2	17.81	2	37	44	28	38.3	46.3	28.2	27.9	38.2	29.1	1	2.39	22.58	19.87	1.036	1.053	1.006	0.754	0.868	1.04	0.727	0.825	1.033
FALSE	High	Q8I3X4	Purine nucleoside phosphorylase OS=Plasmodium falciparum (isolate 3D7) OX=36329 GN=PNP PE=1 SV=1	PF3D7_0513300	3	4	0.174919	0.751965	0.460491	0.269289	0.874649	0.079219	0.166567	0.528213	0.883	0.758	0.934	-0.18	-0.4	-0.1	62.1	53.1	48.4	8.26	14.18	12.54	3	70.2	60.2	62.1	65.4	53.1	50.5	48.4	58.9	47.1	1	7.91	14.74	23.42	0.933	0.883	0.812	0.69	0.979	0.758	0.74	1.109	0.934
FALSE	Medium	Q8IBH3	Uncharacterized protein OS=Plasmodium falciparum (isolate 3D7) OX=36329 GN=PF3D7_0728400.1 PE=4 SV=1	PF3D7_0728400	1	2	0.17514	0.749597	0.722306	0.146592	0.286614	0.547692	0.936522	0.760674	0.919	0.987	0.918	-0.12	-0.02	-0.12	61.6	58.3	60.8	4.48	12.1	17.46	1	63.4	58	61.6	58.3	52	66.2	52.3	73.9	60.8	1	3.85	29.36	3.65	0.919	0.896	1.075	0.824	1.272	0.987	0.896	1.42	0.918
FALSE	High	A0A144A0F5	Uncharacterized protein OS=Plasmodium falciparum (isolate 3D7) OX=36329 GN=PF3D7_1149100.2 PE=4 SV=1	PF3D7_1149100	5	6	0.177177	0.00329055	0.416204	0.848985	0.168431	0.332916	0.137586	0.115907	0.619	0.247	0.548	-0.69	-2.02	-0.87	16	9.1	5.7	57.48	25.4	19.12	5	20.2	16	4.9	9.1	9.9	5.9	5	6.6	0	1	55.14	58.64	25.31	0.451	0.619	1.199	0.247	0.409	0.01	0.548	0.66	0.01
FALSE	High	O96258	40S ribosomal protein S26 OS=Plasmodium falciparum (isolate 3D7) OX=36329 GN=PF3D7_0217800 PE=1 SV=1	PF3D7_0217800	2	2	0.17766	0.879219	0.276871	0.0648122	0.0201375	0.6454	0.327194	0.281725	0.993	0.684	0.791	-0.01	-0.55	-0.34	60.5	50.5	44.5	24.77	21.46	6.15	2	60.5	65	39.5	50.5	64.6	42.3	40	44.5	44.7	1	10.75	5.25	22.09	0.835	0.993	1.071	0.661	0.684	1.131	0.791	0.689	1.057
FALSE	High	Q8IL80	Thioredoxin peroxidase 1 OS=Plasmodium falciparum (isolate 3D7) OX=36329 GN=PF3D7_1438900 PE=3 SV=1	PF3D7_1438900	5	7	0.181782	0.0324552	0.186928	0.768018	0.00405159	0.199425	0.0879735	0.130181	0.836	0.815	0.92	-0.26	-0.29	-0.12	229	168.6	155.1	33.12	23.07	28.23	5	237.7	229	121.2	168.6	191.5	119.4	155.1	186.7	103.7	1	22.35	6.92	8.33	0.709	0.836	0.985	0.653	0.815	0.855	0.92	0.975	0.869
FALSE	High	O77312	Exportin-1, putative OS=Plasmodium falciparum (isolate 3D7) OX=36329 GN=PF3D7_0302900 PE=4 SV=2	PF3D7_0302900	3	3	0.184241	0.558119	0.911629	0.2805	0.260204	0.995373	0.468319	0.16919	0.853	0.776	0.911	-0.23	-0.37	-0.14	9.7	10.3	9.8	23.51	24.97	16.74	3	13.6	8.9	9.7	10.3	13.6	8.3	9.8	10.5	7.5	1	17.66	10.64	6.27	0.762	1.533	0.853	0.724	1.182	0.776	0.951	0.772	0.911
FALSE	High	Q8IM23	rRNA 2'-O-methyltransferase fibrillarin, putative OS=Plasmodium falciparum (isolate 3D7) OX=36329 GN=PF3D7_1407100 PE=3 SV=1	PF3D7_1407100	3	3	0.189983	0.879856	0.356163	0.329332	0.307255	0.390623	0.490916	0.860905	0.986	0.961	0.953	-0.02	-0.06	-0.07	35.8	32.9	33.5	14.73	13.7	15.02	3	35.8	38.7	28.8	32.9	38.1	29	37.5	33.5	27.7	1	3.18	12.27	12.62	0.918	0.986	1.008	1.047	0.866	0.961	1.141	0.878	0.953
FALSE	High	Q8IBD1	Sporozoite and liver stage tryptophan-rich protein, putative OS=Plasmodium falciparum (isolate 3D7) OX=36329 GN=PF3D7_0830500 PE=4 SV=1	PF3D7_0830500	7	7	0.19855	0.685552	0.0707863	0.750597	0.712962	0.667695	0.49448	0.0678759	0.967	0.919	0.873	-0.05	-0.12	-0.2	53.2	58.8	51.3	22.3	13.98	9.48	7	53.2	71.8	47.3	51.4	68	58.8	48.9	58.5	51.3	1	3.14	18.93	2.16	0.967	0.947	1.244	0.919	0.815	1.086	0.95	0.86	0.873
FALSE	High	Q8I5C5	Macrophage migration inhibitory factor OS=Plasmodium falciparum (isolate 3D7) OX=36329 GN=PF3D7_1229400 PE=1 SV=1	PF3D7_1229400	2	3	0.199361	0.0390107	0.186827	0.382268	0.137055	0.420912	0.201327	0.343026	0.986	0.781	0.961	-0.02	-0.36	-0.06	38.8	31.5	30.3	36.16	35.85	23.02	2	38.8	44	20.3	31.5	43.4	20.6	30.3	32.6	20.5	1	3.81	7.98	5.34	0.812	0.986	1.012	0.781	0.741	1.009	0.961	0.751	0.997
FALSE	High	Q8II24	Heat shock protein 70 OS=Plasmodium falciparum (isolate 3D7) OX=36329 GN=PF3D7_1134000 PE=3 SV=1	PF3D7_1134000	8	12	0.199743	0.416851	0.859711	0.621851	0.233464	0.256699	0.21578	0.220888	0.883	0.781	0.885	-0.18	-0.36	-0.18	36.3	32	25.3	22.6	15.42	7.33	7	36.3	39	24.8	32	34.4	25.3	28.4	25.3	24.9	1	0.03	30.58	14.56	0.882	0.883	1.021	0.781	0.648	1.003	0.885	0.734	0.982
FALSE	High	Q8IL88	HSP40, subfamily A OS=Plasmodium falciparum (isolate 3D7) OX=36329 GN=PF3D7_1437900 PE=4 SV=1	PF3D7_1437900	5	5	0.208631	0.788097	0.100783	0.63773	0.810825	0.565085	0.792857	0.39281	0.994	0.954	1.067	-0.01	-0.07	0.09	12.9	12.3	12.3	15.74	17.96	6.04	5	12.9	15	10.9	12.8	9.1	12.3	12.3	11.7	13.2	1	17.64	30.68	14.8	0.994	0.604	1.128	0.954	0.777	1.204	0.961	1.287	1.067
FALSE	High	Q8IAL6	Mannose-6-phosphate isomerase OS=Plasmodium falciparum (isolate 3D7) OX=36329 GN=PF3D7_0801800 PE=3 SV=1	PF3D7_0801800	2	2	0.209812	0.393538	0.31816	0.647979	0.424824	0.866861	0.392996	0.194691	0.912	1.163	1.246	-0.13	0.22	0.32	7.9	7.9	9.2	16.62	11.63	15.32	2	8.7	6.2	7.9	7.9	8.6	6.8	7.9	10.8	9.2	1	8.83	32.1	12.44	0.912	1.388	0.861	0.911	1.73	1.163	0.999	1.246	1.351
FALSE	High	Q8IHT2	Eukaryotic translation initiation factor 4C OS=Plasmodium falciparum (isolate 3D7) OX=36329 GN=PF3D7_1143400 PE=3 SV=2	PF3D7_1143400	2	2	0.211366	0.558717	0.743385	0.0755959	0.534184	0.154323	0.430287	0.302734	0.824	0.873	1.266	-0.28	-0.2	0.34	26.5	18.8	23.8	12.16	17.06	8.76	2	26.5	27.4	21.7	21.8	15.5	18.8	20.4	23.9	23.8	1	7.32	19.85	32.85	0.824	0.564	0.866	0.77	0.873	1.097	0.935	1.547	1.266
FALSE	High	A0A144A3T1	Fructose-bisphosphate aldolase OS=Plasmodium falciparum (isolate 3D7) OX=36329 GN=PF3D7_1444800 PE=3 SV=1	PF3D7_1444800	15	29	0.212784	0.0548755	0.033403	0.8358	0.0144526	0.11468	0.0679951	0.260028	0.778	0.739	0.936	-0.36	-0.44	-0.09	432.4	316.3	302.7	27.77	17.37	17.92	15	432.4	435.8	254.2	316.3	339	240	319.6	302.7	224.8	1	9.37	9.56	7.22	0.731	0.778	0.944	0.739	0.694	0.884	1.011	0.893	0.936
FALSE	High	A0A5K1K8J3	Glideosome-associated connector OS=Plasmodium falciparum (isolate 3D7) OX=36329 GN=PF3D7_1361800 PE=4 SV=1	PF3D7_1361800	3	3	0.214471	0.198797	0.0818779	0.604594	0.989787	0.617791	0.75571	0.641286	0.811	0.755	1.052	-0.3	-0.41	0.07	22.7	18.4	18.6	33.86	6.4	7.44	3	22.7	26.9	13.1	18.4	18.9	16.7	17.1	19.9	18.6	1	22.58	2.91	8.69	0.811	0.704	1.278	0.755	0.74	1.423	0.931	1.052	1.113
FALSE	High	Q8IBY4	60S ribosomal protein L34 OS=Plasmodium falciparum (isolate 3D7) OX=36329 GN=PF3D7_0710600 PE=1 SV=1	PF3D7_0710600	2	4	0.215835	0.0854192	0.0711623	0.693838	0.314943	0.984538	0.937799	0.725829	0.9	0.847	0.989	-0.15	-0.24	-0.02	13.3	17	16.8	51.68	21.11	30.19	2	10.6	26.9	13.3	17	18.3	12	16.8	21.2	11.3	1	48.11	11.36	7.45	1.608	0.68	0.9	1.59	0.787	0.847	0.989	1.158	0.942
FALSE	Medium	Q8IK02	40S ribosomal protein S20e, putative OS=Plasmodium falciparum (isolate 3D7) OX=36329 GN=PF3D7_1003500 PE=1 SV=1	PF3D7_1003500	1	1	0.222081	0.895757	0.366275	0.584188	0.360719	0.594556	0.92251	0.739708	0.917	1.018	1.219	-0.12	0.03	0.29	14	13.6	15.7	21.45	4.24	28.14	1	14	18.3	12.1	12.9	13.6	14	15.7	18.7	10.4	1	30.66	14.58	19.02	0.917	0.74	1.156	1.118	1.018	0.856	1.219	1.375	0.741
FALSE	High	Q8I320	Elongation factor 1-beta OS=Plasmodium falciparum (isolate 3D7) OX=36329 GN=PF3D7_0913200 PE=3 SV=1	PF3D7_0913200	4	5	0.225456	0.249001	0.000792816	0.0899648	0.489198	0.372444	0.282404	0.227942	0.924	0.786	0.851	-0.11	-0.35	-0.23	78.8	69.5	59.1	31.52	23.39	14.53	4	78.8	84	44.1	72.8	69.5	45.9	62	59.1	46.7	1	16.8	17.43	0.05	0.924	0.827	1.042	0.786	0.703	1.06	0.851	0.851	1.017
FALSE	High	C6KST3	Proteasome subunit alpha type-2, putative OS=Plasmodium falciparum (isolate 3D7) OX=36329 GN=PF3D7_0608500 PE=1 SV=1	PF3D7_0608500	2	2	0.225868	0.383151	0.0822672	0.371264	0.895699	0.62765	0.684757	0.802389	0.959	1.065	0.995	-0.06	0.09	-0.01	27	26	26.6	20.75	4.82	5.49	2	36.1	27	24.6	26	25.9	28.2	25.9	28.8	26.6	1	24.35	2.52	8.14	0.722	0.959	1.148	0.718	1.065	1.083	0.995	1.11	0.943
FALSE	High	Q8I3T5	Serine/arginine-rich splicing factor 1 OS=Plasmodium falciparum (isolate 3D7) OX=36329 GN=PF3D7_0517300 PE=1 SV=2	PF3D7_0517300	2	2	0.227662	0.93272	0.370886	0.880513	0.0366632	0.103894	0.682406	0.108704	1.093	1.03	0.828	0.13	0.04	-0.27	25.7	27.8	26.5	18.85	14.04	10.32	2	25.7	31.8	21.9	27.8	34.8	27.3	26.5	27.6	22.6	1	1.68	0.32	6.5	1.081	1.093	1.244	1.032	0.867	1.03	0.955	0.793	0.828
FALSE	High	Q8I655	Ribosome associated membrane protein RAMP4, putative OS=Plasmodium falciparum (isolate 3D7) OX=36329 GN=PF3D7_0219400.1 PE=3 SV=2	PF3D7_0219400	1	1	0.234551	0.0848772	0.233777	0.229965	0.248355	0.409046	0.787652	0.720663	0.655	0.807	1.315	-0.61	-0.31	0.39	9.7	9	11.8	28.05	34.18	31.45	1	8.9	14.7	9.7	5.9	9	12	12.9	11.8	6.7	1	9.86	23.23	84.75	0.655	0.614	1.239	1.446	0.807	0.698	2.208	1.315	0.563
FALSE	High	O97231	60S ribosomal protein L44 OS=Plasmodium falciparum (isolate 3D7) OX=36329 GN=RPL44 PE=1 SV=3	PF3D7_0710600	1	1	0.236984	0.0200662	0.00187334	0.780365	0.428201	0.284536	0.0960842	0.830146	0.869	0.759	1.072	-0.2	-0.4	0.1	21.2	14	15.8	26.94	19.98	34.16	1	21.2	21.4	12.7	14	18.6	12.9	15.8	19.9	9.6	1	21.01	2.88	8.18	0.658	0.869	1.012	0.745	0.931	0.759	1.131	1.072	0.75
FALSE	High	Q8I2Q0	Parasitophorous vacuolar protein 5, putative OS=Plasmodium falciparum (isolate 3D7) OX=36329 GN=PF3D7_0925900 PE=1 SV=1	PF3D7_0925900	4	6	0.238794	0.0399851	0.221176	0.634274	0.114504	0.149414	0.233103	0.570542	0.786	0.842	0.982	-0.35	-0.25	-0.03	88.5	69.6	62	23.81	8.37	12.43	4	88.5	107.1	65.7	69.6	74.7	63.1	74.6	59.4	62	1	19.02	15.92	12.27	0.786	0.697	0.96	0.842	0.554	0.943	1.071	0.795	0.982
FALSE	High	Q8I0U6	Ring-infected erythrocyte surface antigen OS=Plasmodium falciparum (isolate 3D7) OX=36329 GN=PF3D7_0102200 PE=4 SV=1	PF3D7_0102200	16	23	0.239979	0.0822745	0.00908108	0.907725	0.105382	0.389426	0.0833036	0.122344	0.92	0.872	0.881	-0.12	-0.2	-0.18	346.5	310.7	290.4	18.06	11.74	12.17	13	346.5	373	260.2	310.7	343.3	271	302.2	290.4	238.7	1	3.9	7.34	6.17	0.897	0.92	1.042	0.872	0.778	0.918	0.973	0.846	0.881
FALSE	High	Q8I2P2	Glutamine-dependent NAD(+) synthetase, putative OS=Plasmodium falciparum (isolate 3D7) OX=36329 GN=PF3D7_0926700 PE=4 SV=1	PF3D7_0926700	3	3	0.241326	0.0467753	0.902538	0.467453	0.359604	0.369641	0.384908	0.799007	0.865	0.893	0.996	-0.21	-0.16	-0.01	14.8	15.4	12.6	32.17	38.43	32.1	3	17.8	14.8	9	15.4	15.9	7.1	12.6	15.8	8	1	13.94	24.2	17.59	0.865	1.072	0.79	0.708	1.067	0.893	0.819	0.996	1.13
FALSE	High	Q8I5F9	Ubiquitin-activating enzyme E1 OS=Plasmodium falciparum (isolate 3D7) OX=36329 GN=PF3D7_1225800 PE=3 SV=1	PF3D7_1225800	3	3	0.244385	0.42075	0.0377838	0.916675	0.812349	0.874355	0.669752	0.892124	0.996	0.977	0.981	-0.01	-0.03	-0.03	13.7	13.7	13.4	15.37	33.19	12.07	3	10.6	13.7	14.2	16.1	13.7	8	10.9	13.4	13.7	1	51.59	2.23	63.26	1.528	0.996	0.563	1.031	0.977	0.962	0.675	0.981	1.711
FALSE	High	Q8ID39	Uncharacterized protein MAL13P1.336 OS=Plasmodium falciparum (isolate 3D7) OX=36329 GN=MAL13P1.336 PE=1 SV=1	PF3D7_1366900	3	3	0.24501	0.108871	0.306859	0.0783329	0.885248	0.555388	0.547884	0.536396	1.228	0.896	0.669	0.3	-0.16	-0.58	12.4	17.8	11.9	10.75	35.5	8.86	3	11.9	14.5	12.4	9.4	17.8	19.9	13.3	11.9	11.2	1	44.47	13.54	28.34	0.788	1.228	1.596	1.116	0.821	0.896	1.418	0.669	0.561
FALSE	High	Q8I603	Eukaryotic translation initiation factor 5A OS=Plasmodium falciparum (isolate 3D7) OX=36329 GN=PF3D7_1204300 PE=3 SV=1	PF3D7_1204300	6	9	0.246431	0.0179287	0.0825897	0.532181	0.073451	0.2474	0.0612	0.0911726	0.837	0.801	0.859	-0.26	-0.32	-0.22	262.4	219.6	210.2	23.45	12.49	14.26	6	262.4	306.8	189.4	219.6	249.9	194.6	210.2	214.8	164.1	1	4.06	11.23	2.84	0.837	0.814	1.028	0.801	0.7	0.867	0.957	0.859	0.843
FALSE	High	Q76NM6	V-type proton ATPase catalytic subunit A OS=Plasmodium falciparum (isolate 3D7) OX=36329 GN=vapA PE=1 SV=1	PF3D7_1311900	3	4	0.252401	0.403335	0.348688	0.866989	0.377304	0.554886	0.837552	0.407677	1.13	1.026	0.809	0.18	0.04	-0.31	9.5	10.8	8.7	26.5	19.13	22.77	3	9.5	8.2	13.5	10.8	14.8	10.8	12.4	8.4	8.7	1	42.98	39.95	44.12	1.13	1.816	0.803	1.302	1.026	0.649	1.152	0.565	0.809
FALSE	High	C6KSP3	GYF domain-containing protein OS=Plasmodium falciparum (isolate 3D7) OX=36329 GN=PF3D7_0604500 PE=4 SV=1	PF3D7_0604500	2	2	0.253173	0.413597	0.783351	0.379494	0.149886	0.986154	0.816157	0.812546	1.218	1.13	0.933	0.28	0.18	-0.1	10.7	10.3	12.1	28.12	17.74	13.52	2	14.7	10.7	8.4	9.6	13.3	10.3	12.4	12.1	9.6	1	2.85	0.89	3.75	0.653	1.241	1.218	0.842	1.13	1.137	1.29	0.91	0.933
FALSE	Medium	Q8IDZ5	Transmembrane emp24 domain-containing protein, putative OS=Plasmodium falciparum (isolate 3D7) OX=36329 GN=PF3D7_1333300 PE=3 SV=1	PF3D7_1333300	1	1	0.261772	0.0453665	0.471965	0.717764	0.383279	0.865368	0.539825	0.734109	0.727	0.773	1.063	-0.46	-0.37	0.09	8.1	5.9	6.3	14.79	44.22	14.38	1	8.6	6.4	8.1	5.5	11.5	5.9	6.2	7.9	6.3	1	21.36	10.31	10.33	0.636	1.792	0.727	0.723	1.235	0.773	1.137	0.689	1.063
FALSE	High	A0A5K1K9F3	26S proteasome regulatory subunit RPN3, putative OS=Plasmodium falciparum (isolate 3D7) OX=36329 GN=PF3D7_1338100 PE=3 SV=1	PF3D7_1338100	1	1	0.269719	0.409049	0.664478	0.416519	0.0375748	0.73116	0.164017	0.401821	0.996	1.098	1.102	-0.01	0.13	0.14	14.7	13.6	16.1	13.98	11.82	25.27	1	11.7	14.7	15.4	13.6	14.6	11.5	12.7	16.1	21.1	1	20.42	1.9	22.05	1.155	0.996	0.747	1.084	1.098	1.365	0.938	1.102	1.828
FALSE	High	Q8ILQ3	Uncharacterized protein OS=Plasmodium falciparum (isolate 3D7) OX=36329 GN=PF3D7_1419700 PE=4 SV=1	PF3D7_1419700	3	4	0.270515	0.375567	0.878259	0.805425	0.24701	0.650856	0.825328	0.652694	0.735	0.862	0.902	-0.44	-0.21	-0.15	12.3	9.1	8.5	42.37	30.53	14.55	3	13.6	12.3	5.4	10	5.3	9.1	8.5	10.6	8.2	1	83.74	55.61	8.57	0.735	0.43	1.688	0.627	0.862	1.523	0.853	2.004	0.902
FALSE	High	Q8IIK7	Uncharacterized protein OS=Plasmodium falciparum (isolate 3D7) OX=36329 GN=PF3D7_1115800 PE=4 SV=1	PF3D7_1115800	3	3	0.271217	0.0423329	0.919323	0.280672	0.0539123	0.267632	0.275928	0.292486	0.758	0.529	0.742	-0.4	-0.92	-0.43	9.6	8.5	5.7	17.58	28.5	51.3	3	11.2	9.6	7.9	8.5	10.1	5.6	5.7	11	4.1	1	9.43	4.64	14.35	0.758	1.058	0.712	0.513	1.145	0.529	0.676	1.082	0.742
FALSE	Medium	Q8I522	Early transcribed membrane protein 12 OS=Plasmodium falciparum (isolate 3D7) OX=36329 GN=PF3D7_1240100 PE=4 SV=1	PF3D7_1240100	1	1	0.271592	0.193187	0.934534	0.251769	0.0418302	0.643172	0.263312	0.40106	0.988	0.819	0.947	-0.02	-0.29	-0.08	27.6	23.9	22.6	14.79	10.87	35.75	1	28.1	27.6	21.3	27.8	23.9	22.6	28.6	22.6	13.4	1	10.4	29.02	12.05	0.988	0.865	1.062	1.018	0.819	0.627	1.031	0.947	0.59
FALSE	High	Q6ZMA8	Vacuolar proton pump subunit B OS=Plasmodium falciparum (isolate 3D7) OX=36329 GN=PF3D7_0406100 PE=3 SV=1	PF3D7_0406100	5	10	0.275456	0.593863	0.754139	0.83647	0.998204	0.963685	0.850446	0.371538	0.919	0.942	1.024	-0.12	-0.09	0.03	69.4	61.4	62.2	26.46	7.1	3.75	5	73.7	69.4	43.3	61.4	63.8	55.5	60.7	65.3	62.2	1	15.48	21.29	5.08	0.833	0.919	1.28	0.824	0.942	1.435	0.989	1.024	1.121
FALSE	High	Q8I2G0	Ring-exported protein 2 OS=Plasmodium falciparum (isolate 3D7) OX=36329 GN=PF3D7_0936000 PE=4 SV=2	PF3D7_0936000	3	4	0.276672	0.0966746	0.4626	0.905836	0.397253	0.397531	0.177405	0.898072	0.885	0.837	0.916	-0.18	-0.26	-0.13	94.8	76.7	79.4	24.83	23.7	13.32	3	94.8	118	71	66.6	104.4	76.7	79.4	91.7	70.3	1	26.85	11.53	6.48	0.702	0.885	1.08	0.837	0.777	0.99	1.192	0.878	0.916
FALSE	High	Q8IIK8	Peptidyl-prolyl cis-trans isomerase OS=Plasmodium falciparum (isolate 3D7) OX=36329 GN=PF3D7_1115600 PE=3 SV=1	PF3D7_1115600	3	3	0.277335	0.0206422	0.0768838	0.359818	0.093842	0.0569783	0.10177	0.362319	0.685	0.589	0.915	-0.54	-0.76	-0.13	117.4	75.5	69.1	29.23	19.23	8.03	3	128.1	117.4	70.3	87.8	75.5	59.3	72.6	69.1	61.9	1	9.63	5.77	15.77	0.685	0.644	0.845	0.567	0.589	0.881	0.827	0.915	1.043
FALSE	High	Q8IKH3	26S proteasome regulatory subunit RPN2, putative OS=Plasmodium falciparum (isolate 3D7) OX=36329 GN=PF3D7_1466300 PE=3 SV=1	PF3D7_1466300	2	2	0.278074	0.211285	0.639879	0.13963	0.201781	0.840334	0.102855	0.358272	0.977	0.734	0.625	-0.03	-0.45	-0.68	16.1	14	9.8	43.97	11.32	55.68	2	19.7	16.1	7.4	14	15.8	12.6	17.4	9.8	5.4	1	54.59	25.29	66.83	0.714	0.977	1.706	0.885	0.61	0.734	1.239	0.625	0.43
FALSE	High	Q8I431	60S ribosomal protein L4 OS=Plasmodium falciparum (isolate 3D7) OX=36329 GN=PF3D7_0507100 PE=1 SV=1	PF3D7_0507100	7	9	0.287626	0.267493	0.618635	0.625405	0.605462	0.915044	0.886672	0.915059	0.959	0.923	0.813	-0.06	-0.12	-0.3	91	101.8	106.1	27.27	21.5	28.77	7	89.7	141	91	101.8	132.4	87.3	82.8	106.1	146.3	1	3.15	33.58	2.23	1.135	0.939	0.959	0.923	0.752	1.607	0.813	0.801	1.676
FALSE	High	Q8IJT8	Dolichyl-phosphate-mannose--protein mannosyltransferase, putative OS=Plasmodium falciparum (isolate 3D7) OX=36329 GN=PF3D7_1010700 PE=4 SV=1	PF3D7_1010700	2	3	0.290326	0.792942	0.665355	0.0905936	0.0188773	0.449455	0.40716	0.824726	0.936	0.93	0.869	-0.1	-0.1	-0.2	9.4	10.1	8.2	16.16	30.04	13.52	2	9.4	10.8	7.8	10.1	10.1	5.6	8.8	6.7	8.2	1	18.6	17.17	45.85	1.07	0.936	0.723	0.93	0.621	1.052	0.869	0.664	1.456
FALSE	High	Q8I3B4	ATP-dependent RNA helicase DDX60, putative OS=Plasmodium falciparum (isolate 3D7) OX=36329 GN=PF3D7_0903400 PE=4 SV=1	PF3D7_0903400	1	1	0.290437	0.527365	0.218396	0.841823	0.653293	0.700024	0.752056	0.710846	1.191	0.951	1.062	0.25	-0.07	0.09	10	9.3	9.5	20.27	36.86	10.75	1	10	11.8	7.8	11.9	5.4	9.3	9.5	8	9.9	1	0.42	37.1	36.78	1.191	0.46	1.195	0.951	0.682	1.269	0.799	1.483	1.062
FALSE	High	Q8ILG6	Coatomer subunit beta, putative OS=Plasmodium falciparum (isolate 3D7) OX=36329 GN=PF3D7_1429800 PE=4 SV=2	PF3D7_1429800	3	3	0.310777	0.155108	0.472076	0.970324	0.311901	0.166645	0.652408	0.459924	0.786	1.037	1.125	-0.35	0.05	0.17	11.5	11.2	10.9	19.95	23.87	9.28	3	15.2	11.5	10.5	12	11.2	7.4	10.7	12.6	10.9	1	17.05	8.9	30.51	0.786	0.977	0.705	0.703	1.1	1.037	0.894	1.125	1.471
FALSE	High	C0H5G3	60S ribosomal protein L18-2, putative OS=Plasmodium falciparum (isolate 3D7) OX=36329 GN=PF3D7_1341300 PE=1 SV=1	PF3D7_1341300	2	3	0.32148	0.235109	0.18455	0.448191	0.885273	0.80456	0.215496	0.596505	0.815	0.806	0.989	-0.3	-0.31	-0.02	38.1	26.8	29.8	39.51	13.09	29.38	2	38.1	39	17.1	26.8	31.8	24.7	29.8	31.4	17.4	1	23.21	4.14	16.49	0.704	0.815	1.447	0.784	0.806	1.017	1.112	0.989	0.703
FALSE	High	Q8I3J0	Hsc70-interacting protein OS=Plasmodium falciparum (isolate 3D7) OX=36329 GN=PF3D7_0527500 PE=3 SV=1	PF3D7_0527500	6	6	0.329814	0.0294304	0.0139675	0.823189	0.0167087	0.328239	0.161708	0.203289	0.807	0.701	0.892	-0.31	-0.51	-0.16	74.9	57.7	45.6	32.29	15.56	17.69	6	74.9	80.4	41.3	60.4	57.7	44.6	45.6	56.3	39.8	1	18.23	22.28	12.61	0.807	0.718	1.081	0.609	0.701	0.965	0.755	0.975	0.892
FALSE	High	C6KSQ8	Uncharacterized protein OS=Plasmodium falciparum (isolate 3D7) OX=36329 GN=PF3D7_0606000 PE=4 SV=1	PF3D7_0606000	1	1	0.33095	0.187356	0.789522	0.733973	0.420494	0.652998	0.897369	0.71702	0.982	1.007	1.025	-0.03	0.01	0.04	26.8	26.3	23.5	26.16	18.14	10.45	1	18.1	26.8	31.1	20.8	26.3	30.1	23.5	27	22.1	1	2.4	42.69	15.01	1.149	0.982	0.966	1.296	1.007	0.71	1.129	1.025	0.735
FALSE	High	Q8IBT2	Eukaryotic translation initiation factor 3 subunit I OS=Plasmodium falciparum (isolate 3D7) OX=36329 GN=PF3D7_0716800 PE=3 SV=1	PF3D7_0716800	3	3	0.337583	0.15899	0.825573	0.989832	0.959847	0.923666	0.429264	0.376134	1.025	0.767	0.749	0.04	-0.38	-0.42	65	60.3	47.3	26.82	25.17	11.23	3	65	68	39.9	60.3	69.7	41.5	41.6	52.2	47.3	1	2.15	29.35	12.61	0.928	1.025	1.04	0.64	0.767	1.187	0.69	0.749	1.142
FALSE	High	Q8ILK3	60S ribosomal protein L21 OS=Plasmodium falciparum (isolate 3D7) OX=36329 GN=PF3D7_1426000 PE=1 SV=1	PF3D7_1426000	3	5	0.33798	0.0720571	0.183498	0.282268	0.186161	0.787132	0.195087	0.618245	1.039	0.954	0.963	0.06	-0.07	-0.05	53.9	45.3	51.1	22.78	13.41	24.11	3	53.9	54.5	35.3	45.3	56.7	45.3	51.1	54.6	33.7	1	28.38	0.93	21.62	0.84	1.039	1.282	0.948	1.001	0.954	1.128	0.963	0.744
FALSE	High	Q8IJW4	Eukaryotic translation initiation factor 3 subunit D OS=Plasmodium falciparum (isolate 3D7) OX=36329 GN=PF3D7_1007900 PE=3 SV=1	PF3D7_1007900	4	4	0.340079	0.567778	0.144665	0.826687	0.171586	0.624101	0.215054	0.103798	1.024	0.841	0.838	0.03	-0.25	-0.25	40.8	40.6	29.7	19.37	8.62	12.79	4	40.8	43.8	29.8	41.8	40.6	35.5	29.7	36.8	29.7	1	13.92	23.34	11.11	1.024	0.928	1.191	0.727	0.841	0.999	0.709	0.906	0.838
FALSE	High	Q8IBN5	40S ribosomal protein S5, putative OS=Plasmodium falciparum (isolate 3D7) OX=36329 GN=PF3D7_0721600 PE=1 SV=1	PF3D7_0721600	3	5	0.349293	0.0182335	0.140905	0.452327	0.0273221	0.136137	0.339106	0.471449	0.82	0.711	1.208	-0.29	-0.49	0.27	16.9	9.7	11.3	19.32	23.67	42.94	3	17	16.9	11.9	9.3	14	9.7	11.3	19.2	8.4	1	1.59	10.58	19.33	0.549	0.829	0.82	0.664	1.132	0.711	1.208	1.366	0.867
FALSE	High	Q76NN7	Peptidyl-prolyl cis-trans isomerase OS=Plasmodium falciparum (isolate 3D7) OX=36329 GN=PF3D7_0322000 PE=3 SV=1	PF3D7_0322000	4	7	0.350192	0.065772	0.157969	0.851633	0.0204136	0.327674	0.118544	0.0955859	0.874	0.631	0.876	-0.19	-0.66	-0.19	60.5	52.3	38.2	36.09	20.96	18.82	3	60.5	73.8	34	52.9	52.3	35.6	38.2	45.8	31.3	1	24.34	2.6	0.76	0.874	0.709	1.046	0.631	0.62	0.921	0.722	0.876	0.88
FALSE	High	O97241	Ubiquitin-conjugating enzyme E2, putative OS=Plasmodium falciparum (isolate 3D7) OX=36329 GN=PF3D7_0305700 PE=1 SV=1	PF3D7_0305700	2	2	0.353913	0.015003	0.141513	0.197225	0.054572	0.141442	0.8824	0.642704	0.899	0.972	1.082	-0.15	-0.04	0.11	20.3	18.2	19.5	23.4	18.17	1.19	2	20.3	25.1	15.6	18.2	22.1	15.4	19.7	19.2	19.5	1	3.15	32.96	25.51	0.899	0.88	0.986	0.972	0.766	1.25	1.082	0.87	1.268
FALSE	High	Q8IDQ2	Kelch protein K13 OS=Plasmodium falciparum (isolate 3D7) OX=36329 GN=PF3D7_1343700 PE=1 SV=1	PF3D7_1343700	1	1	0.357845	0.148185	0.74994	0.379477	0.781376	0.338048	0.514022	0.70581	0.859	0.642	1.466	-0.22	-0.64	0.55	12	5.8	8	30.22	52.14	10.04	1	12	12.5	6.8	5.2	12.6	5.8	7.6	8	9.2	1	22.55	1.64	11.4	0.433	1.013	0.859	0.635	0.642	1.357	1.466	0.633	1.579
FALSE	Medium	Q8IIR9	Casein kinase 2, alpha subunit OS=Plasmodium falciparum (isolate 3D7) OX=36329 GN=PF3D7_1108400 PE=1 SV=1	PF3D7_1108400	1	1	0.357944	0.181242	0.512866	0.861298	0.276991	0.529908	0.0513448	0.842288	0.858	0.821	0.902	-0.22	-0.28	-0.15	30	25.7	24.4	18.77	17.39	17.37	1	38.6	27.1	30	23.8	32.9	25.7	31.7	24.4	23.2	1	43.47	9	32.11	0.617	1.214	0.858	0.821	0.9	0.774	1.331	0.741	0.902
FALSE	High	Q8ILK2	Nascent polypeptide-associated complex subunit beta OS=Plasmodium falciparum (isolate 3D7) OX=36329 GN=PF3D7_1426100 PE=3 SV=1	PF3D7_1426100	2	2	0.358457	0.833973	0.527852	0.175468	0.20621	0.789551	0.992161	0.900685	0.969	1.069	1.141	-0.04	0.1	0.19	48.5	47	54	18.26	7.47	29.98	2	48.5	55.1	38	47	51.6	44.6	54	58.9	31.8	1	5.11	6.37	1.22	0.969	0.937	1.174	1.115	1.069	0.836	1.15	1.141	0.712
FALSE	High	Q8IJ74	Haloacid dehalogenase-like hydrolase OS=Plasmodium falciparum (isolate 3D7) OX=36329 GN=PF3D7_1033400 PE=1 SV=1	PF3D7_1033400	3	3	0.360686	0.0438272	0.104722	0.638579	0.46749	0.440686	0.091329	0.709702	0.766	0.796	1.039	-0.38	-0.33	0.06	13.7	11.5	11.2	34.39	30.8	16.07	3	22.5	13.7	12.2	11.5	16.9	9.4	13.4	11.2	9.7	1	56.06	4.38	17.43	0.513	1.232	0.766	0.595	0.82	0.796	1.161	0.666	1.039
FALSE	High	Q8IM45	Uncharacterized protein OS=Plasmodium falciparum (isolate 3D7) OX=36329 GN=PF3D7_1404900 PE=4 SV=1	PF3D7_1404900	1	1	0.363209	0.454088	0.57948	0.58901	0.00677403	0.92532	0.492259	0.702294	1.023	1.01	1.231	0.03	0.01	0.3	7.9	8.1	10	21.19	9.32	24.27	1	7.9	10	6.6	8.1	7.1	8.6	10	10.1	6.4	1	40.35	6.56	23.03	1.023	0.71	1.301	1.259	1.01	0.965	1.231	1.422	0.742
FALSE	High	Q8I4Z4	Translation initiation factor SUI1, putative OS=Plasmodium falciparum (isolate 3D7) OX=36329 GN=PF3D7_1243600 PE=3 SV=1	PF3D7_1243600	2	2	0.369003	0.309591	0.208194	0.696701	0.903287	0.551392	0.318909	0.727162	0.98	0.93	1.046	-0.03	-0.1	0.06	8.6	8.4	8	39.26	24.06	31.8	2	5.9	13.1	8.6	5.8	8.4	9.5	6.1	11.4	8	1	17.85	9.78	29.88	0.98	0.644	1.114	1.025	0.873	0.93	1.046	1.356	0.835
FALSE	Medium	P21421	DNA-directed RNA polymerase subunit beta OS=Plasmodium falciparum (isolate 3D7) OX=36329 GN=rpoB PE=3 SV=2	PF3D7_1125300	1	1	0.371093	0.842224	0.258838	0.820787	0.361306	0.580847	0.954748	0.413921	0.756	0.946	1.209	-0.4	-0.08	0.27	17.3	14.6	17.4	12.54	20.66	7.9	1	19.6	15.3	17.3	14.6	19.3	13.1	18.6	17.4	15.8	1	2.61	5.22	7.92	0.743	1.265	0.756	0.946	1.142	0.914	1.273	0.903	1.209
FALSE	High	O96275	Liver stage antigen 3 OS=Plasmodium falciparum (isolate 3D7) OX=36329 GN=PF3D7_0220000 PE=4 SV=1	PF3D7_0220000	9	10	0.375019	0.309923	0.327679	0.980702	0.526888	0.520693	0.620392	0.956172	0.933	0.96	0.973	-0.1	-0.06	-0.04	101.3	100.6	104.5	12.67	6.38	9.35	9	101.3	120.4	94.6	94.5	107.4	100.6	109	104.5	90.8	1	6.81	15.62	11.5	0.933	0.892	1.063	1.077	0.868	0.96	1.153	0.973	0.903
FALSE	High	O96212	Protein SIS1 OS=Plasmodium falciparum (isolate 3D7) OX=36329 GN=PF3D7_0213100 PE=4 SV=1	PF3D7_0213100	1	1	0.375148	0.104342	0.825144	0.892705	0.0512071	0.197004	0.198228	0.227346	0.545	0.91	1.504	-0.88	-0.14	0.59	14	7.8	12.1	32.88	2.8	26.4	1	15.2	14	7.7	8.1	7.6	7.8	12.1	12.7	7.5	1	4.49	10.26	16.42	0.529	0.545	1.02	0.796	0.91	0.978	1.504	1.671	0.959
FALSE	Medium	A0A5K1K8N7	Cysteine repeat modular protein 3 OS=Plasmodium falciparum (isolate 3D7) OX=36329 GN=PF3D7_1208200 PE=4 SV=1	PF3D7_1208200	1	1	0.37724	0.337967	0.429944	0.183001	0.560981	0.474697	0.316065	0.337396	1.334	1.804	1.195	0.42	0.85	0.26	13.9	18.6	22.7	19.96	12.97	106.64	1	18.3	13.9	12.6	14.9	18.6	19	16.5	113.4	22.7	1	19.51	74.17	10.78	0.814	1.334	1.51	0.902	8.135	1.804	1.108	6.097	1.195
FALSE	High	C6KSY6	60S ribosomal protein L19 OS=Plasmodium falciparum (isolate 3D7) OX=36329 GN=PF3D7_0614500 PE=1 SV=1	PF3D7_0614500	2	3	0.378135	0.213329	0.274942	0.977298	0.056468	0.40265	0.265135	0.30056	0.946	0.942	0.93	-0.08	-0.09	-0.1	43.8	37.9	35.2	22.31	22.07	16.52	2	48.1	43.8	30.6	37.9	45.5	29	35.2	41.2	29.6	1	13.22	3.64	3.75	0.787	1.038	0.946	0.732	0.942	0.966	0.93	0.907	1.021
FALSE	High	Q8IHR8	Ras-related protein Rab-6 OS=Plasmodium falciparum (isolate 3D7) OX=36329 GN=PF3D7_1144900 PE=4 SV=2	PF3D7_1144900	2	3	0.378216	0.25511	0.729015	0.880958	0.190798	0.447649	0.828999	0.164827	0.618	0.8	1.294	-0.69	-0.32	0.37	27.3	16.9	21.6	35.5	9.9	9.04	1	27.3	27.4	13.4	14.8	16.9	18	21.6	21.9	18.5	1	20.94	1.94	18.76	0.542	0.618	1.345	0.79	0.8	1.382	1.458	1.294	1.027
FALSE	High	Q8III5	Insulinase, putative OS=Plasmodium falciparum (isolate 3D7) OX=36329 GN=PF3D7_1118300 PE=4 SV=1	PF3D7_1118300	2	2	0.380824	0.527247	0.648103	0.445009	0.473258	0.444394	0.423645	0.292515	0.935	0.902	0.964	-0.1	-0.15	-0.05	41.7	36.4	36.6	42.51	7.91	11.96	2	33.3	41.7	73.2	36.4	39	33.3	36.6	37.6	30	1	21.36	26.56	6.07	1.093	0.935	0.455	1.099	0.902	0.41	1.005	0.964	0.9
FALSE	High	Q8ILN8	40S ribosomal protein S25 OS=Plasmodium falciparum (isolate 3D7) OX=36329 GN=PF3D7_1421200 PE=1 SV=2	PF3D7_1421200	5	9	0.386463	0.0528533	0.000239404	0.438706	0.485604	0.176123	0.81537	0.350083	0.846	0.857	1.058	-0.24	-0.22	0.08	76.7	62.2	70.9	17.41	9.63	20.16	5	76.7	83.1	58.6	62.2	70.3	58.3	65.8	70.9	94.9	1	6.58	0.65	6.92	0.81	0.846	0.994	0.857	0.854	1.619	1.058	1.009	1.629
FALSE	High	Q8I4U3	Uncharacterized protein OS=Plasmodium falciparum (isolate 3D7) OX=36329 GN=PF3D7_1249100 PE=4 SV=1	PF3D7_1249100	1	1	0.389613	0.235362	0.737094	0.598587	0.152513	0.0569895	0.705563	0.172769	0.706	1.004	1.207	-0.5	0.01	0.27	11.3	7.9	11.3	8.67	11.43	18.74	1	10.8	11.3	12.7	7.6	9.4	7.9	12.7	11.3	8.7	1	19.92	25.96	13.55	0.706	0.831	0.623	1.18	1.004	0.683	1.67	1.207	1.097
FALSE	High	P27362	Phosphoglycerate kinase OS=Plasmodium falciparum (isolate 3D7) OX=36329 GN=PGK PE=1 SV=1	PF3D7_0922500	22	39	0.390653	0.00569749	0.0300988	0.861306	0.0358865	0.106381	0.261987	0.542438	0.906	0.766	0.919	-0.14	-0.38	-0.12	600	499.9	461.1	19.94	17.45	2.57	22	600	655.3	438.6	499.9	593.6	417.9	459.6	481.1	461.1	1	7.29	6.4	19.89	0.833	0.906	0.953	0.766	0.734	1.051	0.919	0.811	1.104
FALSE	High	Q8IAK9	PRESAN domain-containing protein OS=Plasmodium falciparum (isolate 3D7) OX=36329 GN=PF3D7_0801000 PE=4 SV=1	PF3D7_0801000	5	5	0.397715	0.906595	0.078026	0.206747	0.892496	0.363514	0.64275	0.296868	0.733	1.356	1.19	-0.45	0.44	0.25	10.6	7.7	12.3	10.46	17.93	33	5	9.1	11.2	10.6	10.4	7.6	7.7	12.3	15.6	7.8	1	10.71	4.72	22.7	1.14	0.684	0.733	1.356	1.399	0.739	1.19	2.046	1.008
FALSE	High	Q8IKR1	H(+)-exporting diphosphatase OS=Plasmodium falciparum (isolate 3D7) OX=36329 GN=PF3D7_1456800 PE=3 SV=1	PF3D7_1456800	10	13	0.402624	0.912486	0.368711	0.244782	0.137658	0.311028	0.277946	0.403581	0.889	0.899	0.984	-0.17	-0.15	-0.02	141.7	125.6	117.3	17.98	11.4	16.1	10	141.7	165.9	115.2	125.6	147.6	119.1	111.4	149.1	117.3	1	0.58	17.35	3.82	0.886	0.889	1.034	0.786	0.899	1.018	0.887	1.01	0.984
FALSE	High	Q8IJT9	Eukaryotic translation initiation factor 2 subunit beta OS=Plasmodium falciparum (isolate 3D7) OX=36329 GN=PF3D7_1010600 PE=3 SV=1	PF3D7_1010600	1	1	0.407819	0.0911299	0.315002	0.589867	0.17824	0.0557553	0.142324	0.999531	0.833	0.838	0.979	-0.26	-0.26	-0.03	29.6	23.5	21.9	18.07	12.01	17.86	1	32.9	29.6	22.8	23.5	24.6	19.5	21.9	27.1	19.1	1	3.79	12.68	7.95	0.717	0.833	0.855	0.666	0.916	0.838	0.929	1.099	0.979
FALSE	High	Q8I535	Acyl-CoA synthetase OS=Plasmodium falciparum (isolate 3D7) OX=36329 GN=PF3D7_1238800 PE=4 SV=1	PF3D7_1238800	4	4	0.409578	0.71662	0.624182	0.391083	0.23075	0.586632	0.416802	0.766309	0.856	0.972	0.959	-0.22	-0.04	-0.06	45	52.7	46.1	33.46	21.69	10.72	4	45	74.6	41.9	54.8	52.7	35.9	46.1	50.5	40.7	1	31.17	7.5	20.69	1.217	0.707	0.856	1.023	0.678	0.972	0.841	0.959	1.135
FALSE	High	Q8IL58	60S ribosomal protein L1, putative OS=Plasmodium falciparum (isolate 3D7) OX=36329 GN=PF3D7_1441200 PE=3 SV=1	PF3D7_1441200	3	4	0.411859	0.0864028	0.281849	0.617102	0.0381075	0.511009	0.165571	0.695361	0.918	0.917	0.998	-0.12	-0.13	0	63.4	49.1	52.2	25.4	14.51	20.85	3	64.7	63.4	39.5	49.1	58.2	43.8	52.2	58.1	38	1	25.36	7.12	9.01	0.758	0.918	1.108	0.806	0.917	0.963	1.063	0.998	0.869
FALSE	High	Q8I3L4	Acyl-CoA synthetase OS=Plasmodium falciparum (isolate 3D7) OX=36329 GN=PF3D7_0525100 PE=4 SV=1	PF3D7_0525100	6	7	0.412271	0.470452	0.754784	0.584412	0.986873	0.68771	0.185774	0.787168	0.917	0.867	1.091	-0.13	-0.21	0.13	42.7	36.4	39.1	7.29	21.3	3.55	6	42.7	39.7	45.9	50.9	36.4	35.3	37.1	39.7	39.1	1	28.85	3.01	2.29	1.19	0.917	0.767	0.867	1	0.85	0.729	1.091	1.108
FALSE	High	Q8IE18	RNA-binding protein, putative OS=Plasmodium falciparum (isolate 3D7) OX=36329 GN=PF3D7_1330800 PE=4 SV=1	PF3D7_1330800	3	3	0.413974	0.957253	0.122447	0.174345	0.711707	0.312782	0.534211	0.601248	0.801	1.006	0.995	-0.32	0.01	-0.01	13.7	10.6	13.8	35.13	34.79	14.9	3	13.7	20.1	9.9	8.2	16.1	10.6	13.8	13.9	10.6	1	37.05	8.27	22.14	0.596	0.801	1.067	1.006	0.693	1.062	1.687	0.866	0.995
FALSE	High	Q8I502	40S ribosomal protein S17, putative OS=Plasmodium falciparum (isolate 3D7) OX=36329 GN=PF3D7_1242700 PE=1 SV=1	PF3D7_1242700	5	6	0.427151	0.247708	0.223844	0.236337	0.124899	0.127758	0.477356	0.547986	0.78	0.962	0.998	-0.36	-0.06	0	55.3	43.1	58.8	14.34	26.6	28.37	4	55.3	63.1	47.3	43.1	60.8	36.7	58.8	60.7	34.6	1	0.63	14.1	9.01	0.78	0.964	0.777	1.063	0.962	0.731	1.362	0.998	0.941
FALSE	High	Q8IIA4	Threonyl-tRNA synthetase OS=Plasmodium falciparum (isolate 3D7) OX=36329 GN=PF3D7_1126000 PE=3 SV=1	PF3D7_1126000	4	4	0.428755	0.0891937	0.285208	0.0461951	0.479884	0.549639	0.671379	0.813594	1.004	1.068	0.932	0.01	0.09	-0.1	34.1	35.1	32.6	7.19	14.26	7	4	34.9	34.1	30.5	35.1	39.3	29.5	32.6	36.7	32.5	1	5.31	1.06	0.59	1.004	1.154	0.968	0.932	1.076	1.068	0.929	0.932	1.103
FALSE	High	O96122	DnaJ protein, putative OS=Plasmodium falciparum (isolate 3D7) OX=36329 GN=PF3D7_0201700 PE=4 SV=1	PF3D7_0201700	3	5	0.429763	0.430838	0.751583	0.397672	0.218128	0.533931	0.48912	0.555945	0.987	0.803	0.775	-0.02	-0.32	-0.37	24.4	25.3	21.3	18.1	10.44	17.58	3	24.4	31.6	22.6	25.3	27.6	22.4	19.6	21.3	27.2	1	6.98	28.48	0.66	1.036	0.873	0.987	0.803	0.674	1.201	0.775	0.772	1.216
FALSE	High	Q8IDB7	CUGBP Elav-like family member 1 OS=Plasmodium falciparum (isolate 3D7) OX=36329 GN=PF3D7_1359400 PE=4 SV=1	PF3D7_1359400	4	5	0.4318	0.356353	0.891557	0.660963	0.350705	0.489872	0.133888	0.897014	0.921	0.821	0.892	-0.12	-0.28	-0.17	33.5	29.1	26.3	19.46	24.8	12.55	3	33.5	38.5	25.9	21.3	35.5	29.1	26.3	31.6	25.1	1	26.57	6.59	4.8	0.637	0.921	1.122	0.786	0.821	0.969	1.235	0.892	0.864
FALSE	High	C0H4M7	Uncharacterized protein OS=Plasmodium falciparum (isolate 3D7) OX=36329 GN=PF3D7_0713700 PE=4 SV=1	PF3D7_0713700	1	1	0.434404	0.192503	0.131638	0.570635	0.29319	0.13803	0.218041	0.131148	0.834	1.241	1.784	-0.26	0.31	0.83	8.9	6.2	11.1	17.2	27.23	6.42	1	10.2	7.2	8.9	9.5	6	6.2	10.4	11.9	11.1	1	15.69	26.09	16.05	0.932	0.834	0.696	1.022	1.648	1.241	1.097	1.977	1.784
FALSE	High	Q8I3B0	60S ribosomal protein L32 OS=Plasmodium falciparum (isolate 3D7) OX=36329 GN=PF3D7_0903900 PE=1 SV=1	PF3D7_0903900	3	7	0.43569	0.698755	0.770791	0.0122879	0.665232	0.588303	0.136375	0.592231	0.962	0.914	0.95	-0.06	-0.13	-0.07	102.4	87.4	87.5	14.09	20.32	13.55	3	102.4	107	81.4	87.4	114.8	78.3	97.8	87.5	74.4	1	15.29	6.44	22.32	0.854	1.073	0.962	0.956	0.818	0.914	1.119	0.762	0.95
FALSE	High	Q8IDI5	60S ribosomal protein L17, putative OS=Plasmodium falciparum (isolate 3D7) OX=36329 GN=PF3D7_1351400 PE=1 SV=1	PF3D7_1351400	5	7	0.440378	0.01052	0.0264687	0.371355	0.268955	0.426277	0.169423	0.505193	0.978	0.908	0.997	-0.03	-0.14	0	116.7	118.9	106	21.24	17.09	16.52	5	116.7	144.7	94.4	118.9	130.1	92.3	106	129.7	94	1	6.09	1.95	3.24	1.019	0.899	0.978	0.908	0.896	0.996	0.891	0.997	1.019
FALSE	High	Q8IDJ8	Lysine--tRNA ligase OS=Plasmodium falciparum (isolate 3D7) OX=36329 GN=PF3D7_1350100 PE=1 SV=1	PF3D7_1350100	6	6	0.448995	0.143699	0.732317	0.0706276	0.205024	0.103297	0.364011	0.398519	0.848	0.789	1.13	-0.24	-0.34	0.18	55.6	40.9	46.2	17.4	12.02	3.99	6	55.6	61.2	43.1	47.2	40.9	37.3	43.9	46.2	47.5	1	2.91	6.69	19.15	0.848	0.669	0.865	0.789	0.755	1.104	0.931	1.13	1.276
FALSE	High	Q8IBI3	Proteasome subunit alpha type OS=Plasmodium falciparum (isolate 3D7) OX=36329 GN=PF3D7_0727400 PE=1 SV=1	PF3D7_0727400	2	2	0.46228	0.25539	0.0757705	0.110393	0.377385	0.649068	0.512652	0.576643	1.066	0.937	0.877	0.09	-0.09	-0.19	14.1	13.5	13.2	14.8	13.13	20.18	1	14.1	14.3	10.9	15.1	13.5	11.6	13.2	15.1	10	1	0.35	3.05	2.69	1.069	0.939	1.066	0.937	1.052	0.918	0.877	1.12	0.861
FALSE	High	Q8IDR9	40S ribosomal protein S6 OS=Plasmodium falciparum (isolate 3D7) OX=36329 GN=PF3D7_1342000 PE=1 SV=1	PF3D7_1342000	6	9	0.465655	0.0103369	0.0444195	0.569949	0.612169	0.774052	0.120769	0.442839	0.939	0.861	0.973	-0.09	-0.22	-0.04	174.2	149.9	145.8	21.1	13.99	27.61	6	174.2	201.2	130.7	149.9	188.9	149	145.8	195.4	112.5	1	13.4	4.14	8.9	0.861	0.939	1.14	0.837	0.971	0.861	0.973	1.035	0.755
FALSE	High	Q8ILL2	60S ribosomal protein L7a OS=Plasmodium falciparum (isolate 3D7) OX=36329 GN=PF3D7_1424400 PE=1 SV=2	PF3D7_1424400	4	6	0.467375	0.415681	0.1951	0.331302	0.992121	0.302004	0.0583227	0.918667	0.775	0.798	1.03	-0.37	-0.33	0.04	38.9	29.3	31	25.72	4.08	19.06	4	38.9	43.8	25.8	30.1	29.3	27.8	31	34.7	23.6	1	23.4	1.11	22.13	0.775	0.669	1.077	0.798	0.792	0.913	1.03	1.184	0.848
FALSE	High	Q8ILV2	60S ribosomal protein L10, putative OS=Plasmodium falciparum (isolate 3D7) OX=36329 GN=PF3D7_1414300 PE=1 SV=1	PF3D7_1414300	2	3	0.467551	0.0457117	0.621064	0.734595	0.333818	0.392802	0.132003	0.769796	0.888	0.89	0.827	-0.17	-0.17	-0.27	39.9	31.1	35.6	9.97	28.25	21.76	2	39.9	42.7	35	27.4	46	31.1	35.6	38	24.7	1	25.98	0.24	6.27	0.686	1.076	0.888	0.892	0.89	0.705	1.299	0.827	0.794
FALSE	High	Q8I3Z5	Translationally-controlled tumor protein homolog OS=Plasmodium falciparum (isolate 3D7) OX=36329 GN=TCTP PE=1 SV=1	PF3D7_0511000	2	2	0.473662	0.207195	0.542896	0.00184303	0.15368	0.250972	0.109059	0.999622	0.789	0.827	1.144	-0.34	-0.27	0.19	33.4	24.2	27.7	21.93	15.93	33.72	2	33.4	36.8	23.6	21.2	29	24.2	27.7	33.2	16.2	1	34.27	12.36	20.97	0.633	0.789	1.026	0.827	0.902	0.687	1.305	1.144	0.67
FALSE	High	A0A5K1K8V8	60S ribosomal protein L6, putative OS=Plasmodium falciparum (isolate 3D7) OX=36329 GN=PF3D7_1338200 PE=3 SV=1	PF3D7_1338200	5	9	0.475061	0.801585	0.513866	0.550815	0.629333	0.420112	0.266518	0.231522	0.982	0.862	0.878	-0.03	-0.21	-0.19	68.1	69.1	70.1	19.17	21.03	23.85	5	83.4	68.1	56.8	81.8	69.1	53.3	71.9	70.1	45.3	1	4.73	12.26	4.97	0.982	1.014	0.937	0.862	1.029	0.796	0.878	1.015	0.85
FALSE	High	C6KT50	Pyridoxal 5'-phosphate synthase subunit Pdx1 OS=Plasmodium falciparum (isolate 3D7) OX=36329 GN=pdx1 PE=1 SV=1	PF3D7_1459700	8	10	0.476438	0.37832	0.22374	0.645941	0.368911	0.883382	0.149167	0.0524155	1.048	0.905	0.918	0.07	-0.14	-0.12	105	92.5	86.4	15.89	15.06	17.61	8	105.4	105	78.7	92.5	110.8	82.5	86.4	101.7	71.2	1	0.92	9.63	2.64	0.878	1.055	1.048	0.82	0.968	0.905	0.934	0.918	0.864
FALSE	High	A0A146M1Y0	PRESAN domain-containing protein OS=Plasmodium falciparum (isolate 3D7) OX=36329 GN=PF3D7_0832200.2 PE=4 SV=1	PF3D7_0832200	2	3	0.478051	0.0547221	0.0344092	0.703668	0.938925	0.739152	0.0739094	0.180254	0.991	0.784	0.851	-0.01	-0.35	-0.23	60.8	60.2	54.3	13.46	27.67	13.99	2	54.6	71.1	60.8	50.2	85.3	60.2	42.8	54.3	55.8	1	11.24	3.9	12.09	0.921	1.199	0.991	0.784	0.764	0.918	0.851	0.637	0.926
FALSE	High	Q8IAX8	DNA/RNA-binding protein Alba 1 OS=Plasmodium falciparum (isolate 3D7) OX=36329 GN=PF3D7_0814200 PE=4 SV=1	PF3D7_0814200	6	10	0.480943	0.0165859	0.152355	0.783921	0.137362	0.33383	0.138815	0.171752	0.845	0.826	0.823	-0.24	-0.28	-0.28	76.1	64.2	58.2	32.14	20.93	18.9	6	76.1	96.9	49.3	64.2	79.6	52.3	62.8	58.2	43.1	1	4.06	7.88	18.73	0.845	0.822	1.06	0.826	0.601	0.873	0.978	0.731	0.823
FALSE	High	A0A144A1Y0	Calmodulin OS=Plasmodium falciparum (isolate 3D7) OX=36329 GN=PF3D7_1434200 PE=4 SV=1	PF3D7_1434200	6	10	0.486193	0.163681	0.10016	0.333647	0.279843	0.629666	0.237974	0.201949	0.96	0.747	0.539	-0.06	-0.42	-0.89	14	21.5	11.6	37.61	31.11	10.47	2	14	24.8	13.2	24.3	21.5	12.7	10.4	11.6	12.9	1	16.35	34.71	37.47	1.738	0.865	0.96	0.747	0.466	0.976	0.43	0.539	1.016
FALSE	High	A0A144A171	Plasmepsin I OS=Plasmodium falciparum (isolate 3D7) OX=36329 GN=PF3D7_1407900 PE=3 SV=1	PF3D7_1407900	6	9	0.490397	0.0900966	0.361984	0.869348	0.0106408	0.160989	0.0932354	0.294259	0.854	0.845	0.919	-0.23	-0.24	-0.12	160.9	128.9	112.7	17.11	15.5	23.56	6	160.9	188.4	133.4	120.7	160.9	128.9	110.9	164.6	112.7	1	17.34	4.82	7.6	0.75	0.854	0.967	0.689	0.873	0.845	0.919	1.023	0.874
FALSE	Medium	Q8IDZ9	Isoleucyl-tRNA synthetase OS=Plasmodium falciparum (isolate 3D7) OX=36329 GN=PF3D7_1332900 PE=3 SV=1	PF3D7_1332900	1	1	0.490663	0.993429	0.308011	0.596308	0.496162	0.325066	0.36827	0.872069	0.834	0.954	1.144	-0.26	-0.07	0.19	8.5	6.9	8.1	18.96	11.2	49.48	1	8.5	9.6	6.5	7.1	5.7	6.9	8.1	9.3	3	1	31.19	2.72	62.8	0.834	0.597	1.056	0.954	0.972	0.457	1.144	1.628	0.432
FALSE	High	Q8IJ34	ADP/ATP transporter on adenylate translocase OS=Plasmodium falciparum (isolate 3D7) OX=36329 GN=PF3D7_1037300 PE=3 SV=1	PF3D7_1037300	2	2	0.493356	0.956672	0.41452	0.115301	0.880337	0.143265	0.184811	0.257396	0.79	0.703	0.889	-0.34	-0.51	-0.17	47.5	37.5	33.4	16.94	6.04	11.57	2	54.4	47.5	38.6	41.6	37.5	37.5	29.6	33.4	37.3	1	4.88	40.59	15.69	0.765	0.79	0.973	0.544	0.703	0.968	0.711	0.889	0.994
FALSE	Medium	Q8I2B1	Aspartyl-tRNA synthetase OS=Plasmodium falciparum (isolate 3D7) OX=36329 GN=PF3D7_0102900 PE=3 SV=1	PF3D7_0102900	1	1	0.497148	0.202906	0.796108	0.200234	0.763854	0.0868865	0.406323	0.846427	0.818	0.801	0.89	-0.29	-0.32	-0.17	32.2	26.3	26.7	16.34	24.47	8.47	1	32.2	33.4	24.4	26.3	31.1	18.8	23.4	26.7	27.5	1	8.93	14.84	5.35	0.818	0.932	0.771	0.728	0.801	1.13	0.89	0.859	1.465
FALSE	High	Q8I2G2	Cytoadherence linked asexual protein 9 OS=Plasmodium falciparum (isolate 3D7) OX=36329 GN=PF3D7_0935800 PE=4 SV=1	PF3D7_0935800	1	1	0.499015	0.12229	0.540948	0.43386	0.306442	0.662974	0.136896	0.258256	0.862	0.831	0.764	-0.21	-0.27	-0.39	10.4	12.1	8.6	34.14	30.71	16.32	1	10.4	15.9	8.3	12.1	13.6	7.2	8.6	10.4	7.5	1	1.44	12.11	10.31	1.164	0.854	0.862	0.831	0.652	0.905	0.714	0.764	1.05
FALSE	High	Q8ILS7	Prefoldin subunit 2, putative OS=Plasmodium falciparum (isolate 3D7) OX=36329 GN=PF3D7_1416900 PE=3 SV=1	PF3D7_1416900	2	2	0.506439	0.688606	0.30653	0.495389	0.193046	0.765629	0.494148	0.20558	1.258	0.782	0.681	0.33	-0.35	-0.56	11.4	12.9	8.8	45.03	25.83	1.8	2	17.2	11.4	6.7	12.9	14.3	8.4	8.8	8.9	8.6	1	0.71	58.15	13.97	0.751	1.258	1.264	0.511	0.782	1.287	0.681	0.622	1.018
FALSE	High	Q8IJZ7	60S ribosomal protein L13, putative OS=Plasmodium falciparum (isolate 3D7) OX=36329 GN=PF3D7_1004000 PE=1 SV=1	PF3D7_1004000	2	4	0.509364	0.274748	0.362526	0.216409	0.377177	0.136846	0.359622	0.828698	0.78	0.78	1.082	-0.36	-0.36	0.11	15.8	11.7	11.2	24.76	12.74	9.58	2	16.2	15.8	10	11.7	12.3	9.6	12.6	10.5	11.2	1	12.12	26.3	11.53	0.721	0.78	0.959	0.78	0.663	1.119	1.082	0.85	1.167
FALSE	Medium	Q8IHT8	Methyltransferase, putative OS=Plasmodium falciparum (isolate 3D7) OX=36329 GN=PF3D7_1142700 PE=4 SV=1	PF3D7_1142700	1	1	0.511817	0.630328	0.739742	0.510615	0.5586	0.818367	0.456898	0.463716	0.92	1.03	1.197	-0.12	0.04	0.26	5.7	5.2	41.4	125.67	135.41	72.65	1	5.1	5.7	48	4.4	5.2	56.4	5.2	47	41.4	1	10.38	24.27	57.34	0.86	0.92	1.173	1.03	8.257	0.861	1.197	8.971	0.734
FALSE	High	Q8IC44	Sporozoite threonine and asparagine-rich protein OS=Plasmodium falciparum (isolate 3D7) OX=36329 GN=PF3D7_0702300 PE=4 SV=1	PF3D7_0702300	3	6	0.516245	0.783962	0.306583	0.824492	0.793516	0.877987	0.0624787	0.306154	1.071	1.194	1.115	0.1	0.26	0.16	14	15.3	17	1.01	19.03	9.89	3	14	14	14.3	10.9	15.8	15.3	19.5	16.1	17	1	7.96	5.24	12.52	0.778	1.129	1.071	1.385	1.152	1.194	1.78	1.021	1.115
FALSE	High	Q8IIK3	Peptidyl-prolyl cis-trans isomerase OS=Plasmodium falciparum (isolate 3D7) OX=36329 GN=PF3D7_1116300 PE=3 SV=1	PF3D7_1116300	1	1	0.518552	0.759929	0.266055	0.555498	0.811941	0.599183	0.110205	0.172682	1.026	0.592	0.817	0.04	-0.76	-0.29	12.6	12.8	8.3	9.54	17.49	18.7	1	11.7	14.1	12.6	12.8	9.3	12.9	10.5	8.3	7.3	1	10.39	4.22	12.81	1.097	0.662	1.026	0.897	0.592	0.576	0.817	0.894	0.562
FALSE	High	Q8II01	Tudor staphylococcal nuclease OS=Plasmodium falciparum (isolate 3D7) OX=36329 GN=PF3D7_1136300 PE=4 SV=1	PF3D7_1136300	2	2	0.519177	0.589956	0.927545	0.691417	0.249104	0.132204	0.15704	0.808739	0.685	0.595	0.923	-0.54	-0.75	-0.12	10	7.3	6.5	29.85	32.4	6.48	2	10	12.6	6.8	9.2	7.3	4.6	5.9	6.7	6.5	1	27.2	16.7	50.24	0.921	0.579	0.685	0.595	0.535	0.957	0.646	0.923	1.396
FALSE	High	Q8I2W3	Nucleosome assembly protein OS=Plasmodium falciparum (isolate 3D7) OX=36329 GN=PF3D7_0919000 PE=3 SV=1	PF3D7_0919000	4	5	0.522364	0.0557337	0.765672	0.348943	0.435688	0.346538	0.0514844	0.889504	0.905	0.828	0.914	-0.14	-0.27	-0.13	30.9	22.5	26.5	22.3	27.64	24.76	4	32.4	30.9	20.9	22.5	32	18.9	26.5	28.4	17.3	1	18.64	1.52	4.26	0.694	1.035	0.905	0.819	0.92	0.828	1.18	0.889	0.914
FALSE	High	A0A143ZYL5	Uncharacterized protein OS=Plasmodium falciparum (isolate 3D7) OX=36329 GN=PF3D7_1036900 PE=4 SV=1	PF3D7_1036900	7	7	0.526309	0.570769	0.937152	0.310301	0.598311	0.845637	0.835491	0.17424	1.006	0.863	0.891	0.01	-0.21	-0.17	9.3	9.4	8.4	20.24	14.42	22.51	7	12.1	8.2	9.3	9.4	11.9	9.4	8.4	11.9	8	1	34.22	37.24	5.8	0.774	1.449	1.006	0.69	1.441	0.863	0.891	0.994	0.858
FALSE	Medium	A0A144A366	Glycylpeptide N-tetradecanoyltransferase OS=Plasmodium falciparum (isolate 3D7) OX=36329 GN=PF3D7_1412800 PE=3 SV=1	PF3D7_1412800	1	1	0.529013	0.287293	0.962055	0.524362	0.36655	0.876273	0.291327	0.393415	0.997	0.918	0.85	0	-0.12	-0.23	12.7	10.8	11.5	26.89	16.43	19.62	1	13.5	12.7	7.9	13.5	10.8	9.9	11.5	11.7	8	1	26.38	12.24	7.13	0.997	0.847	1.259	0.848	0.918	1.021	0.85	1.084	0.811
FALSE	High	A0A5K1K967	Elongation factor 1-gamma, putative OS=Plasmodium falciparum (isolate 3D7) OX=36329 GN=PF3D7_1338300 PE=4 SV=1	PF3D7_1338300	4	4	0.542257	0.151297	0.0152659	0.210003	0.053317	0.432148	0.412208	0.393668	0.913	0.87	0.96	-0.13	-0.2	-0.06	100.6	81	77.8	34.55	23.9	20.72	4	107.2	100.6	52.3	81	91.9	56.3	77.8	87.5	57.4	1	22.3	29.35	1.31	0.756	0.913	1.075	0.726	0.87	1.096	0.96	0.952	1.02
FALSE	High	O77381	40S ribosomal protein S11, putative OS=Plasmodium falciparum (isolate 3D7) OX=36329 GN=PF3D7_0317600 PE=1 SV=2	PF3D7_0317600	5	6	0.543554	0.0511919	0.00575881	0.686009	0.00585488	0.0552097	0.0878514	0.155795	0.891	0.858	0.92	-0.17	-0.22	-0.12	122.1	108.8	104.8	26.94	22.13	17.04	5	122.1	158.6	91.8	108.8	134.3	85.8	104.8	110.2	79	1	6.99	0.42	6.59	0.891	0.847	0.935	0.858	0.695	0.86	0.963	0.821	0.92
FALSE	High	Q8ILP3	Surface protein P113 OS=Plasmodium falciparum (isolate 3D7) OX=36329 GN=P113 PE=1 SV=1	PF3D7_1420700	3	3	0.551102	0.363496	0.181435	0.626516	0.055473	0.311303	0.139908	0.204663	0.867	0.742	0.912	-0.21	-0.43	-0.13	38.6	30.2	28.7	31.27	13.18	12.98	3	48.2	38.6	25	30.2	33.5	25.7	30.2	28.7	23.4	1	23.07	27.27	9.75	0.627	0.867	1.027	0.626	0.742	0.936	0.999	0.855	0.912
FALSE	High	Q8IJN9	Heat shock protein 60 OS=Plasmodium falciparum (isolate 3D7) OX=36329 GN=PF3D7_1015600 PE=3 SV=1	PF3D7_1015600	8	8	0.574227	0.00827463	0.219644	0.722933	0.0960807	0.135796	0.165026	0.553841	0.832	0.767	1.103	-0.27	-0.38	0.14	55.8	48.7	44.9	15.7	30.19	27.9	8	58.5	55.8	43.1	48.7	49.6	27.3	44.9	54.7	30.6	1	9.66	11.69	2.76	0.832	0.89	0.633	0.767	0.981	0.711	0.922	1.103	1.123
FALSE	High	Q8I490	Uncharacterized protein OS=Plasmodium falciparum (isolate 3D7) OX=36329 GN=PF3D7_0501000 PE=4 SV=1	PF3D7_0501000	1	1	0.574807	0.91778	0.224552	0.722222	0.722259	0.907799	0.562461	0.583127	1.042	1.036	0.988	0.06	0.05	-0.02	18.4	17.6	16.8	7.91	6.08	38.25	1	16.2	18.9	18.4	17	17.6	19.1	16.8	21.3	9.3	1	0.93	13.12	27.53	1.049	0.929	1.042	1.036	1.127	0.509	0.988	1.213	0.488
FALSE	High	Q8IEN3	Carbamoyl phosphate synthetase OS=Plasmodium falciparum (isolate 3D7) OX=36329 GN=PF3D7_1308200 PE=4 SV=1	PF3D7_1308200	2	3	0.584325	0.483598	0.466301	0.672505	0.991084	0.780442	0.560406	0.741435	0.883	0.94	1.064	-0.18	-0.09	0.09	13.6	12	12.8	14.72	59.73	137.29	2	13.6	12.5	16.5	12	30	11.2	12.8	8.3	131.5	1	44.34	60.33	109.52	0.883	2.403	0.68	0.94	0.668	7.953	1.064	0.278	11.694
FALSE	High	Q8ILM1	Ankyrin-repeat protein, putative OS=Plasmodium falciparum (isolate 3D7) OX=36329 GN=PF3D7_1423100 PE=4 SV=1	PF3D7_1423100	1	3	0.585055	0.780739	0.674608	0.13917	0.380195	0.174298	0.662306	0.420093	0.835	0.993	1.019	-0.26	-0.01	0.03	72.1	68.4	69.7	17.1	7.25	10.93	1	94.5	72.1	70.2	68.7	60.3	68.4	67.5	82.3	69.7	1	21.07	19.29	5.26	0.726	0.835	0.974	0.714	1.141	0.993	0.983	1.366	1.019
FALSE	High	Q8I2F2	PRESAN domain-containing protein OS=Plasmodium falciparum (isolate 3D7) OX=36329 GN=PF3D7_0936800 PE=1 SV=1	PF3D7_0936800	8	12	0.589135	0.17464	0.302707	0.780995	0.570967	0.114111	0.556914	0.263782	1.043	0.965	0.954	0.06	-0.05	-0.07	127	132.5	132.3	27.62	25.06	27.34	8	127	193.1	119.6	132.5	195.5	127.1	132.3	186.4	110.4	1	2.86	6.71	6.72	1.043	1.012	1.063	1.042	0.965	0.923	0.999	0.954	0.868
FALSE	High	Q8II61	60S acidic ribosomal protein P0 OS=Plasmodium falciparum (isolate 3D7) OX=36329 GN=PF3D7_1130200 PE=3 SV=1	PF3D7_1130200	3	4	0.590677	0.600309	0.624153	0.709517	0.0530989	0.107968	0.394304	0.308176	0.758	0.725	1.287	-0.4	-0.46	0.36	9.4	5.9	6.8	34.51	26.45	6.7	3	11.7	9.4	5.6	5.9	7.4	4.3	7.5	6.8	6.7	1	4.79	19.33	31.1	0.498	0.783	0.758	0.641	0.725	1.18	1.287	0.925	1.557
FALSE	High	C6KT23	60S ribosomal protein L27a, putative OS=Plasmodium falciparum (isolate 3D7) OX=36329 GN=PF3D7_0618300 PE=1 SV=1	PF3D7_0618300	5	6	0.60181	0.327298	0.183269	0.954237	0.831067	0.739006	0.0710665	0.333844	0.954	0.807	0.717	-0.07	-0.31	-0.48	38.6	37.7	27	20.6	37.08	15.01	5	39.5	38.6	26.6	37.7	45.6	20.5	27	31.1	23	1	28.59	9.94	7.43	0.954	1.181	0.77	0.684	0.807	0.865	0.717	0.683	1.122
FALSE	High	Q8IEQ5	Uncharacterized protein OS=Plasmodium falciparum (isolate 3D7) OX=36329 GN=PF3D7_1306000 PE=4 SV=1	PF3D7_1306000	1	4	0.602664	0.587806	0.906217	0.0237293	0.216371	0.640112	0.830119	0.39076	0.994	1.027	1.008	-0.01	0.04	0.01	64.6	60	60.5	6.81	5.29	9.59	1	64.6	65.8	57.9	60	65.5	59.6	60.5	70.4	59.4	1	5.13	6.24	1.54	0.93	0.994	1.03	0.937	1.07	1.027	1.008	1.076	0.997
FALSE	Medium	A0A5K1K987	MSP7-like protein OS=Plasmodium falciparum (isolate 3D7) OX=36329 GN=PF3D7_1334700 PE=4 SV=1	PF3D7_1334700	1	1	0.604192	0.328601	0.860851	0.234092	0.622585	0.79425	0.251474	0.235657	0.878	0.879	0.748	-0.19	-0.19	-0.42	11.5	12.1	9.4	30.12	19.91	7.32	1	18.1	10.7	11.5	12.1	15	10.1	9	9.4	10.4	1	46.49	4.08	28.75	0.669	1.403	0.878	0.5	0.879	0.904	0.748	0.626	1.029
FALSE	High	C0H5C2	40S ribosomal protein S19 OS=Plasmodium falciparum (isolate 3D7) OX=36329 GN=PF3D7_1317800 PE=1 SV=1	PF3D7_1317800	1	2	0.606909	0.253168	0.0170042	0.148226	0.016575	0.827047	0.16822	0.109422	0.997	0.769	0.806	0	-0.38	-0.31	22.5	24.3	21.8	22.61	20.02	30.52	1	22.5	28.6	18.2	24.3	27.3	18.1	21.8	22	12.1	1	6.81	23.66	15.19	1.08	0.954	0.997	0.97	0.769	0.663	0.898	0.806	0.665
FALSE	High	Q8IM10	40S ribosomal protein S8 OS=Plasmodium falciparum (isolate 3D7) OX=36329 GN=PF3D7_1408600 PE=1 SV=1	PF3D7_1408600	2	2	0.609085	0.334199	0.990341	0.584002	0.730566	0.441269	0.761448	0.109877	0.882	0.947	1.257	-0.18	-0.08	0.33	8.8	8.9	12	30.37	10.48	20.7	2	8.5	14.2	8.8	9.5	8.9	7.7	12	12.4	8.3	1	31.37	12.12	16.44	1.119	0.627	0.882	1.406	0.875	0.947	1.257	1.397	1.073
FALSE	High	C0H4A6	Ribosomal protein L15 OS=Plasmodium falciparum (isolate 3D7) OX=36329 GN=PF3D7_0415900 PE=1 SV=1	PF3D7_0415900	3	4	0.611855	0.549343	0.961447	0.557637	0.583683	0.560748	0.271241	0.597187	0.821	0.938	0.793	-0.28	-0.09	-0.33	25.2	20.7	23.8	12.22	29.19	29.9	3	26.9	25.2	21.1	20.7	30.1	17.3	25.2	23.8	13.7	1	10	0.73	0.62	0.769	1.193	0.821	0.938	0.942	0.651	1.219	0.79	0.793
FALSE	High	C0H554	Uncharacterized protein OS=Plasmodium falciparum (isolate 3D7) OX=36329 GN=PF3D7_0923700 PE=3 SV=1	PF3D7_0923700	1	1	0.617351	0.267125	0.450067	0.0883136	0.313648	0.810925	0.566794	0.22834	1.134	0.928	0.818	0.18	-0.11	-0.29	9.5	9.9	9.2	9.01	18.24	29.47	1	8.3	9.9	9.5	9.9	11.2	7.7	10	9.2	5.4	1	7.44	34.01	23.93	1.191	1.134	0.815	1.205	0.928	0.575	1.011	0.818	0.705
FALSE	High	Q8IDC6	Pyrroline-5-carboxylate reductase, putative OS=Plasmodium falciparum (isolate 3D7) OX=36329 GN=PF3D7_1357900 PE=1 SV=1	PF3D7_1357900	2	3	0.620374	0.834993	0.161069	0.926421	0.370864	0.805615	0.434694	0.451868	1.075	0.82	0.969	0.1	-0.29	-0.05	23.2	25	23.2	28.58	6.21	27.26	2	32.2	23.2	18.4	24	25	27.1	23.2	26.4	15	1	45.56	20.12	12.63	0.745	1.075	1.475	0.722	1.139	0.82	0.969	1.059	0.556
FALSE	High	A0A5K1K925	40S ribosomal protein S11 OS=Plasmodium falciparum (isolate 3D7) OX=36329 GN=PF3D7_0516200 PE=3 SV=1	PF3D7_0516200	2	3	0.627194	0.158153	0.0424049	0.380897	0.614591	0.337968	0.850804	0.690792	1.029	0.973	0.946	0.04	-0.04	-0.08	76.2	75.3	75.5	6.84	5.21	15.81	2	77.6	76.2	68.2	79.9	75.3	72	75.5	84.1	61.1	1	3.8	12.92	17.05	1.029	0.989	1.055	0.973	1.104	0.895	0.946	1.116	0.848
FALSE	High	Q9TY94	ATP-dependent RNA helicase UAP56 OS=Plasmodium falciparum (isolate 3D7) OX=36329 GN=PF3D7_0209800 PE=4 SV=1	PF3D7_0209800	8	8	0.627608	0.923618	0.582218	0.01947	0.542273	0.298944	0.224776	0.371528	0.941	0.757	0.945	-0.09	-0.4	-0.08	111.4	89.2	81.9	24.3	21.36	5.78	8	111.4	119.7	73.5	89.2	112.7	73.7	84.3	81.9	75.3	1	9.21	15.67	11.16	0.8	0.941	1.003	0.757	0.684	1.025	0.945	0.727	1.022
FALSE	Medium	Q8I669	EMP1-trafficking protein OS=Plasmodium falciparum (isolate 3D7) OX=36329 GN=PF3D7_0202200 PE=4 SV=1	PF3D7_0202200	1	1	0.640942	0.617862	0.902937	0.658117	0.144603	0.202442	0.916444	0.40942	1.109	1.01	0.971	0.15	0.01	-0.04	22.4	24.9	22.8	21.7	34.28	21.18	1	22.4	25.4	16.3	24.9	34.3	17	25.3	22.8	16.5	1	9.26	16.36	6.83	1.109	1.351	1.039	1.129	0.898	1.01	1.018	0.665	0.971
FALSE	High	Q8IAU1	ATP-dependent RNA helicase DBP1, putative OS=Plasmodium falciparum (isolate 3D7) OX=36329 GN=PF3D7_0810600 PE=4 SV=1	PF3D7_0810600	2	3	0.643704	0.475148	0.836853	0.874069	0.256602	0.2388	0.311895	0.617814	0.813	0.911	1.063	-0.3	-0.13	0.09	12.8	10.4	11	5.55	12.94	12.67	2	12.1	12.8	13.5	12.3	10.4	9.6	11	13	10.2	1	20.28	16.02	23.93	1.022	0.813	0.715	0.911	1.021	0.76	0.891	1.257	1.063
FALSE	High	Q8II81	Multiprotein-bridging factor 1, putative OS=Plasmodium falciparum (isolate 3D7) OX=36329 GN=PF3D7_1128200 PE=4 SV=1	PF3D7_1128200	1	2	0.645	0.66063	0.563493	0.222279	0.941565	0.604162	0.0768291	0.118643	1.012	0.725	0.716	0.02	-0.46	-0.48	14.3	14	9.6	15.53	21.25	7.11	1	14.3	16.5	12.1	14.5	9.6	14	10.4	9	9.6	1	21.21	12.66	6.73	1.012	0.579	1.157	0.725	0.543	0.793	0.716	0.938	0.685
FALSE	High	Q8ID50	Ubiquitin OS=Plasmodium falciparum (isolate 3D7) OX=36329 GN=PF3D7_1365900 PE=1 SV=1	PF3D7_1365900	7	37	0.650251	0.226619	0.075814	0.989421	0.0994181	0.10393	0.620882	0.702129	0.794	1.017	1.257	-0.33	0.02	0.33	24.9	17.9	17.2	30.79	23.85	25.33	1	28	24.9	14.7	22.2	17.9	13.7	16.3	25.3	17.2	1	15.33	21.87	18.38	0.794	0.72	0.928	0.584	1.017	1.167	0.735	1.413	1.257
FALSE	High	C6KTB1	Protein DJ-1 OS=Plasmodium falciparum (isolate 3D7) OX=36329 GN=PF3D7_0627500 PE=4 SV=1	PF3D7_0627500	6	7	0.65214	0.935827	0.580555	0.661103	0.770701	0.454376	0.834512	0.151425	1.25	1.047	0.879	0.32	0.07	-0.19	12.8	14.8	13.4	23.6	4.74	5.13	6	17	12.8	10.7	14.6	15.9	14.8	14.4	13.4	13	1	15.74	23.74	7.23	0.861	1.25	1.382	0.847	1.047	1.215	0.983	0.838	0.879
FALSE	High	A0A143ZY58	ADP-ribosylation factor OS=Plasmodium falciparum (isolate 3D7) OX=36329 GN=PF3D7_1020900 PE=3 SV=1	PF3D7_1020900	3	8	0.653068	0.60004	0.0933447	0.581747	0.636585	0.485654	0.845494	0.875273	0.839	1.191	1.045	-0.25	0.25	0.06	17.6	14.7	12.9	41.26	24.97	38.34	1	23.5	17.6	9.6	18.3	14.7	10.9	12.9	22.5	11.4	1	11.77	10.82	47.95	0.777	0.839	1.139	0.549	1.278	1.191	0.707	1.523	1.045
FALSE	High	Q8IKA6	DnaJ protein, putative OS=Plasmodium falciparum (isolate 3D7) OX=36329 GN=PF3D7_1473200 PE=4 SV=1	PF3D7_1473200	3	6	0.665573	0.237155	0.124728	0.317886	0.202076	0.240696	0.212814	0.169522	0.697	0.577	0.828	-0.52	-0.79	-0.27	30.2	18.6	14.8	42.51	27.36	24.26	3	37	30.2	14.4	25.8	18.6	15.1	21.3	13.9	14.8	1	19.88	37.75	15.76	0.697	0.615	1.049	0.577	0.46	1.029	0.828	0.748	0.98
FALSE	Medium	Q8IDZ8	20 kDa chaperonin OS=Plasmodium falciparum (isolate 3D7) OX=36329 GN=PF3D7_1333000 PE=3 SV=1	PF3D7_1333000	1	1	0.671221	0.717576	0.654033	0.0694365	0.963403	0.21006	0.307919	0.114146	1.22	1.169	0.958	0.29	0.23	-0.06	6.7	7.7	7.4	6.21	20.74	23.33	1	7.2	6.7	6.3	7.4	10.6	7.7	6.9	10.5	7.4	1	23.07	25.62	3.08	1.03	1.593	1.22	0.967	1.573	1.169	0.939	0.987	0.958
FALSE	High	Q8I5F4	Haloacid dehalogenase-like hydrolase, putative OS=Plasmodium falciparum (isolate 3D7) OX=36329 GN=PF3D7_1226300 PE=4 SV=1	PF3D7_1226300	4	4	0.675876	0.063189	0.149509	0.980884	0.239872	0.215691	0.226912	0.839751	0.767	0.869	1.133	-0.38	-0.2	0.18	38.6	29.6	33.5	12.22	14.56	29.59	4	38.6	38.8	31	29.6	23.3	30.8	33.5	37.4	20.3	1	33.87	14.75	62.29	0.767	0.6	0.994	0.869	0.965	0.653	1.133	1.609	0.657
FALSE	High	Q8IHN7	PRESAN domain-containing protein OS=Plasmodium falciparum (isolate 3D7) OX=36329 GN=PF3D7_1148700 PE=4 SV=1	PF3D7_1148700	3	3	0.678909	0.388878	0.0576914	0.948502	0.799461	0.848629	0.834964	0.365387	1.094	0.925	0.846	0.13	-0.11	-0.24	5.9	8.7	7.4	63.57	25.61	38.78	3	5.6	15.8	5.9	8.7	10.9	6.5	7.4	11.6	5.5	1	54.82	38.15	0.11	1.542	0.69	1.094	1.305	0.736	0.925	0.846	1.067	0.846
FALSE	High	Q8IB66	RNA-binding protein, putative OS=Plasmodium falciparum (isolate 3D7) OX=36329 GN=PF3D7_0823200 PE=4 SV=1	PF3D7_0823200	6	8	0.680973	0.741218	0.0950239	0.366483	0.42377	0.133283	0.112291	0.389555	0.946	0.841	0.989	-0.08	-0.25	-0.02	51.7	48.3	48.2	14.53	10.37	22.02	5	51.7	57.3	42.7	48.9	48.3	40.4	48.4	48.2	31.9	1	0.05	15.09	1.1	0.946	0.843	0.946	0.936	0.841	0.748	0.989	0.997	0.791
FALSE	High	Q8ILE8	60S ribosomal protein L14, putative OS=Plasmodium falciparum (isolate 3D7) OX=36329 GN=PF3D7_1431700 PE=1 SV=1	PF3D7_1431700	3	3	0.681753	0.313134	0.0632374	0.396209	0.863594	0.0551065	0.192009	0.642505	0.872	0.734	0.899	-0.2	-0.45	-0.15	57.3	50	43.7	23.33	17.17	7.72	3	57.3	70.1	43.5	50	54.2	38.4	42.1	48.7	43.7	1	1.85	8.28	10.16	0.872	0.773	0.883	0.734	0.695	1.005	0.842	0.899	1.138
FALSE	High	K7NTP5	Heat shock protein 70 OS=Plasmodium falciparum (isolate 3D7) OX=36329 GN=PF3D7_0831700 PE=1 SV=1	PF3D7_0831700	26	44	0.691088	0.0515155	0.202169	0.830573	0.0864913	0.222577	0.151512	0.837023	0.941	0.922	0.994	-0.09	-0.12	-0.01	288.2	262.3	265.9	18.7	13.99	14.69	17	297.8	288.2	207.7	262.3	271.1	207.4	272.3	265.9	206.2	1	8.6	1.27	2.07	0.881	0.941	0.998	0.914	0.922	0.993	1.038	0.981	0.994
FALSE	High	Q8IDS6	60S ribosomal protein L18a OS=Plasmodium falciparum (isolate 3D7) OX=36329 GN=PF3D7_1341200 PE=1 SV=1	PF3D7_1341200	3	3	0.702789	0.0126036	0.103567	0.820156	0.0818293	0.395095	0.165343	0.488903	0.84	0.827	0.895	-0.25	-0.27	-0.16	64	70.2	62.7	26.17	17.71	26.21	3	64	97.3	62.8	70.2	74.9	52.8	62.7	80.4	47.2	1	13.34	14.89	0.4	1.097	0.771	0.84	0.979	0.827	0.752	0.892	1.073	0.895
FALSE	High	Q8I308	Uncharacterized protein OS=Plasmodium falciparum (isolate 3D7) OX=36329 GN=PF3D7_0914400 PE=4 SV=1	PF3D7_0914400	1	2	0.705538	0.520803	0.935178	0.71374	0.803897	0.715243	0.681841	0.577013	0.9	1.202	0.941	-0.15	0.26	-0.09	8.7	7.9	9	36.1	38.34	17.15	1	8.7	11.6	5.4	4.6	10.4	7.9	10.5	9	7.4	1	56.8	21.03	13.58	0.526	0.9	1.458	1.202	0.775	1.372	2.285	0.862	0.941
FALSE	High	Q8IIQ7	RNA-binding protein, putative OS=Plasmodium falciparum (isolate 3D7) OX=36329 GN=PF3D7_1110400 PE=4 SV=1	PF3D7_1110400	6	6	0.711228	0.328658	0.157589	0.0161027	0.541473	0.199258	0.100864	0.346693	0.948	0.777	0.794	-0.08	-0.36	-0.33	19	18.6	14.8	22.39	27.49	10.95	6	19	21.1	13.4	18.6	20	11.4	14.8	15.4	12.5	1	4.73	9.16	4.13	0.979	0.948	0.856	0.777	0.732	0.932	0.794	0.772	1.089
FALSE	Medium	Q8IKC9	Proteasome subunit beta OS=Plasmodium falciparum (isolate 3D7) OX=36329 GN=PF3D7_1470900 PE=1 SV=2	PF3D7_1470900	1	1	0.728687	0.712259	0.186886	0.140951	0.519337	0.198178	0.468207	0.731785	0.737	0.9	1.22	-0.44	-0.15	0.29	12.8	10.1	12.4	5.03	20.86	22.73	1	13.7	12.8	12.5	10.1	12.9	8.5	12.4	8.7	13.9	1	11.91	28.53	50.08	0.737	1.008	0.683	0.9	0.686	1.114	1.22	0.68	1.633
FALSE	High	Q8I551	Uncharacterized protein OS=Plasmodium falciparum (isolate 3D7) OX=36329 GN=PF3D7_1237200 PE=3 SV=1	PF3D7_1237200	1	4	0.732901	0.856876	0.578379	0.410634	0.763762	0.900736	0.886132	0.634927	0.789	0.937	1.082	-0.34	-0.09	0.11	35.7	32.3	33.5	30.58	25.98	22.01	1	21.6	35.7	40.9	38.3	22.3	32.3	41.4	33.5	26.5	1	38.93	65.8	35.6	1.774	0.625	0.789	1.92	0.937	0.649	1.082	1.499	0.822
FALSE	High	Q7KWJ5	Hexose transporter OS=Plasmodium falciparum (isolate 3D7) OX=36329 GN=PF3D7_0204700 PE=3 SV=1	PF3D7_0204700	3	3	0.736984	0.70347	0.897762	0.720491	0.96928	0.661274	0.390213	0.509541	0.749	0.745	0.832	-0.42	-0.43	-0.27	17.1	13.5	11.8	33.5	5.76	19.49	3	17.1	20.6	10.1	12.8	13.5	14.3	10.6	15.4	11.8	1	20.77	29.03	1.06	0.749	0.657	1.416	0.623	0.745	1.169	0.832	1.134	0.826
FALSE	High	Q8I3R6	40S ribosomal protein S24 OS=Plasmodium falciparum (isolate 3D7) OX=36329 GN=PF3D7_0519400 PE=1 SV=1	PF3D7_0519400	2	2	0.739239	0.717429	0.795288	0.578173	0.0227485	0.0620165	0.589074	0.074883	0.816	0.95	1.291	-0.29	-0.07	0.37	60.4	45	58.4	14.83	8.85	17.37	2	63	60.4	47.2	45	49.3	41.3	58.4	63.6	44.9	1	9.79	3.6	0.65	0.716	0.816	0.874	0.928	1.053	0.95	1.296	1.291	1.087
FALSE	High	O97319	Elongation factor 1-delta, putative OS=Plasmodium falciparum (isolate 3D7) OX=36329 GN=PF3D7_0319600 PE=3 SV=2	PF3D7_0319600	1	1	0.739758	0.25659	0.395779	0.589351	0.966963	0.469777	0.372729	0.346853	0.853	0.864	0.967	-0.23	-0.21	-0.05	10.3	8.8	8.9	18.81	18.47	15.61	1	10.3	8.9	12.9	8.8	10.5	7.2	8.9	9.5	7	1	41.17	28.88	6.75	0.853	1.18	0.563	0.864	1.073	0.544	1.013	0.909	0.967
FALSE	High	Q8ILP6	Diadenosine tetraphosphate synthetase OS=Plasmodium falciparum (isolate 3D7) OX=36329 GN=PF3D7_1420400 PE=3 SV=2	PF3D7_1420400	2	3	0.749778	0.00185277	0.712505	0.633101	0.689423	0.619838	0.0947329	0.60995	1.123	0.675	0.773	0.17	-0.57	-0.37	16.1	12.8	10.9	36.14	28.62	20.35	2	16.1	23.1	11.1	18.1	10.4	12.8	10.9	14.4	9.9	1	4.11	12.44	42.25	1.123	0.45	1.154	0.675	0.623	0.891	0.601	1.382	0.773
FALSE	High	Q8IAR7	Tyrosine--tRNA ligase OS=Plasmodium falciparum (isolate 3D7) OX=36329 GN=PF3D7_0807900 PE=1 SV=1	PF3D7_0807900	1	1	0.750113	0.241765	0.167495	0.826272	0.93237	0.842759	0.525207	0.28541	1.029	0.919	0.893	0.04	-0.12	-0.16	13.5	11.4	8.6	31.43	33.1	44.8	1	14.6	13.5	7.6	11.4	15.5	7.8	8.6	15.8	7	1	16.95	31.47	18.12	0.785	1.147	1.029	0.589	1.167	0.919	0.75	1.018	0.893
FALSE	High	Q8IKC8	Exported protein 2 OS=Plasmodium falciparum (isolate 3D7) OX=36329 GN=PF3D7_1471100 PE=1 SV=1	PF3D7_1471100	3	3	0.754069	0.238054	0.0717846	0.453438	0.552532	0.758346	0.917856	0.973158	1.049	1	0.944	0.07	0	-0.08	12.7	11.3	15.5	18.51	25.42	36.03	3	15.5	12.7	10.7	16.4	10.5	11.3	15.5	16.5	7.8	1	1.48	34.2	54.13	1.06	0.825	1.049	1	1.3	0.725	0.944	1.575	0.691
FALSE	High	Q8IDG8	Membrane associated histidine-rich protein 2 OS=Plasmodium falciparum (isolate 3D7) OX=36329 GN=PF3D7_1353200 PE=4 SV=1	PF3D7_1353200	2	3	0.756887	0.121041	0.411022	0.416238	0.7795	0.835587	0.268344	0.167361	0.894	0.835	0.934	-0.16	-0.26	-0.1	27.7	24.9	22.5	20.92	9.06	10.8	2	27.7	30.9	20.2	23.1	27.7	24.9	22.5	25.8	21	1	10.33	4.28	5.66	0.836	0.894	1.23	0.812	0.835	1.037	0.971	0.934	0.843
FALSE	High	Q8IAR3	Proteasome subunit alpha type-6, putative OS=Plasmodium falciparum (isolate 3D7) OX=36329 GN=PF3D7_0807500 PE=1 SV=2	PF3D7_0807500	2	2	0.757114	0.169311	0.101884	0.271062	0.200872	0.218245	0.0886051	0.976334	0.629	0.689	1.138	-0.67	-0.54	0.19	20.9	11.6	14	38.77	40.72	14.6	2	32.6	20.9	15.2	11.6	20.1	9.6	14	14.4	10.9	1	51.28	5.73	8.96	0.355	0.962	0.629	0.428	0.689	0.716	1.207	0.716	1.138
FALSE	High	O00806	60S acidic ribosomal protein P2 OS=Plasmodium falciparum (isolate 3D7) OX=36329 GN=MAL3P3.19 PE=3 SV=1	PF3D7_0309600	2	6	0.766805	0.16848	0.503549	0.318595	0.337464	0.793461	0.806115	0.641264	1.032	0.983	0.977	0.05	-0.02	-0.03	31.7	32.7	34.5	22.23	15.37	23.75	2	31.7	39.3	25.1	32.7	35.3	26	40.3	34.5	24.7	1	0.31	18	4.08	1.032	0.898	1.035	1.272	0.877	0.983	1.232	0.977	0.95
FALSE	High	C0H5I7	T-complex protein 1 subunit delta OS=Plasmodium falciparum (isolate 3D7) OX=36329 GN=PF3D7_1357800 PE=3 SV=1	PF3D7_1357800	6	9	0.78097	0.519666	0.531094	0.391087	0.282557	0.215086	0.960198	0.601548	1.067	1.035	1.033	0.09	0.05	0.05	29.8	31.8	29.2	15.13	9.29	18.51	5	29.8	33	24.3	31.8	33	27.6	23.4	34.1	29.2	1	9.05	23.76	3.59	1.067	1.002	1.135	0.788	1.035	1.201	0.738	1.033	1.058
FALSE	High	Q8I486	Interspersed repeat antigen OS=Plasmodium falciparum (isolate 3D7) OX=36329 GN=PF3D7_0501400 PE=4 SV=2	PF3D7_0501400	2	3	0.787409	0.7691	0.261034	0.669861	0.889271	0.154071	0.659833	0.363023	0.829	0.825	1.037	-0.27	-0.28	0.05	9.1	6.5	6.8	37.79	33.89	22.16	2	9.1	11.6	5.1	6.5	9.6	4.9	6.8	9.6	6.5	1	19.96	16.12	6	0.718	0.829	0.958	0.744	0.825	1.268	1.037	0.995	1.323
FALSE	Medium	Q8I1U6	Uncharacterized protein OS=Plasmodium falciparum (isolate 3D7) OX=36329 GN=PF3D7_0414100 PE=4 SV=1	PF3D7_0414100	1	1	0.788508	0.803669	0.981926	0.0227163	0.160075	0.367141	0.616855	0.542245	0.965	1.151	1.136	-0.05	0.2	0.18	26.7	26.3	30.7	1.93	11.91	42.37	1	26.7	27.3	26.3	27.1	26.3	21.6	30.7	20.4	48.1	1	7.11	52.03	47.18	1.013	0.965	0.822	1.151	0.747	1.833	1.136	0.775	2.232
FALSE	High	Q8IAX6	60S ribosomal protein L13 OS=Plasmodium falciparum (isolate 3D7) OX=36329 GN=PF3D7_0814000 PE=1 SV=1	PF3D7_0814000	5	8	0.791725	0.238251	0.333421	0.728381	0.912323	0.754375	0.323705	0.24853	1.111	0.985	0.889	0.15	-0.02	-0.17	122.3	112.5	114.2	18.36	19.12	14.23	5	133.4	122.3	92.3	112.5	146.4	102.5	114.2	120.4	91.1	1	11.51	0.42	11.96	0.843	1.197	1.111	0.856	0.985	0.987	1.016	0.822	0.889
FALSE	High	Q8IJK8	60S ribosomal protein L30e, putative OS=Plasmodium falciparum (isolate 3D7) OX=36329 GN=PF3D7_1019400 PE=1 SV=1	PF3D7_1019400	4	4	0.798131	0.869336	0.314406	0.732813	0.796401	0.98321	0.741674	0.67968	0.802	0.855	0.96	-0.32	-0.23	-0.06	13.4	10.7	11.5	39.08	10.05	17.91	4	13.4	6.5	15.2	10.1	10.7	12.2	11.5	8.3	11.7	1	10.47	16.29	23.49	0.749	1.634	0.802	0.855	1.276	0.77	1.14	0.781	0.96
FALSE	Medium	Q8IET9	Uncharacterized protein OS=Plasmodium falciparum (isolate 3D7) OX=36329 GN=PF3D7_1302500 PE=4 SV=1	PF3D7_1302500	1	1	0.80179	0.837023	0.996979	0.483992	0.477305	0.91766	0.689567	0.140711	1.074	1.014	0.944	0.1	0.02	-0.08	46.6	50.1	47.2	14.85	2.81	7.62	1	46.6	45.3	58.8	50.1	52	49.3	47.2	50.8	43.6	1	10.23	15.54	4.81	1.074	1.149	0.838	1.014	1.12	0.741	0.944	0.975	0.884
FALSE	High	Q8IKW5	Elongation factor 2 OS=Plasmodium falciparum (isolate 3D7) OX=36329 GN=PF3D7_1451100 PE=3 SV=1	PF3D7_1451100	13	19	0.802321	0.0986197	0.0918632	0.657694	0.050353	0.0777762	0.0701226	0.188222	0.881	0.804	0.968	-0.18	-0.31	-0.05	286.9	236.1	228.4	18.77	14.73	11.34	13	286.9	295.2	205.9	236.1	260.1	193.3	228.4	237.5	190.7	1	9.07	1.52	2.84	0.823	0.881	0.939	0.796	0.804	0.926	0.968	0.913	0.987
FALSE	High	Q8IJX3	Single-strand telomeric DNA-binding protein GBP2, putative OS=Plasmodium falciparum (isolate 3D7) OX=36329 GN=PF3D7_1006800 PE=4 SV=1	PF3D7_1006800	5	5	0.809206	0.445448	0.383709	0.906933	0.278046	0.0651983	0.215104	0.775739	0.889	0.851	1.023	-0.17	-0.23	0.03	84.1	74.7	83.8	20.67	14.99	28.24	5	84.1	102.9	67.8	74.7	85.7	63.3	83.8	87.6	49.8	1	7.11	21.54	14.23	0.889	0.832	0.933	0.996	0.851	0.734	1.121	1.023	0.786
FALSE	High	O97248	40S ribosomal protein S23, putative OS=Plasmodium falciparum (isolate 3D7) OX=36329 GN=PF3D7_0306900 PE=1 SV=1	PF3D7_0306900	1	1	0.809306	0.766954	0.707692	0.872008	0.936721	0.933894	0.60136	0.528343	1.012	0.94	0.838	0.02	-0.09	-0.26	40.8	39.2	38.3	15.71	15.54	13.52	1	45.5	40.8	33.1	39.2	45.7	33.5	30.3	38.3	39	1	16.05	29.93	12.61	0.862	1.122	1.012	0.666	0.94	1.177	0.772	0.838	1.163
FALSE	High	Q8I305	Major facilitator superfamily-related transporter, putative OS=Plasmodium falciparum (isolate 3D7) OX=36329 GN=PF3D7_0914700 PE=4 SV=1	PF3D7_0914700	2	3	0.813333	0.590477	0.440801	0.275827	0.107687	0.108284	0.246998	0.557489	0.63	0.682	1.251	-0.67	-0.55	0.32	12.3	7.7	10.3	29.14	6.32	38.95	2	15.1	12.3	8.2	8.2	7.7	7.3	10.3	13	5.6	1	23.04	0.96	50.66	0.546	0.63	0.883	0.682	1.058	0.678	1.251	1.678	0.768
FALSE	High	Q8IAX5	40S ribosomal protein S16, putative OS=Plasmodium falciparum (isolate 3D7) OX=36329 GN=PF3D7_0813900 PE=1 SV=1	PF3D7_0813900	4	7	0.82062	0.0272186	0.00135257	0.347228	0.122265	0.243832	0.0514761	0.0553957	0.854	0.803	0.872	-0.23	-0.32	-0.2	167.4	139.7	121.8	26.13	18.6	23.94	4	167.4	207.4	121.1	139.7	177.1	123.9	121.8	166.5	105.8	1	3.47	12.04	3.13	0.834	0.854	1.023	0.728	0.803	0.874	0.872	0.94	0.854
FALSE	High	C6KSR5	Coatomer alpha subunit, putative OS=Plasmodium falciparum (isolate 3D7) OX=36329 GN=PF3D7_0606700 PE=4 SV=1	PF3D7_0606700	2	2	0.822057	0.472224	0.441461	0.720342	0.778062	0.751518	0.911218	0.764912	1.004	1.042	1.128	0.01	0.06	0.17	11	11.4	13.8	14.56	9.82	39.78	2	13.2	9.9	11	11.4	13.2	11.1	13.8	14.9	6.4	1	21.18	65.25	10.9	0.86	1.33	1.004	1.042	1.5	0.576	1.211	1.128	0.574
FALSE	High	C6KT18	Histone H2A OS=Plasmodium falciparum (isolate 3D7) OX=36329 GN=PF3D7_0617800 PE=3 SV=1	PF3D7_0617800	3	6	0.825829	0.976043	0.831117	0.493538	0.683808	0.391855	0.799544	0.461132	0.775	1.121	0.995	-0.37	0.16	-0.01	25.9	24.4	25.6	24.59	13.25	10.39	2	36.1	25.9	22.9	24.4	20.1	26.1	24.3	29.6	25.6	1	21.95	2.79	2.29	0.675	0.775	1.144	0.672	1.142	1.121	0.995	1.473	0.98
FALSE	High	Q8ILU8	Small nuclear ribonucleoprotein-associated protein B, putative OS=Plasmodium falciparum (isolate 3D7) OX=36329 GN=PF3D7_1414800 PE=4 SV=1	PF3D7_1414800	1	1	0.829164	0.461426	0.312192	0.937332	0.987151	0.930788	0.23507	0.590364	1.166	0.932	0.769	0.22	-0.1	-0.38	10.9	12.6	10.2	16.64	11.12	26.11	1	14.3	10.9	10.8	10.6	13.2	12.6	14	10.2	8.4	1	5.83	6.5	22.55	0.742	1.211	1.166	0.975	0.932	0.778	1.314	0.769	0.668
FALSE	High	Q8I487	Skeleton-binding protein 1 OS=Plasmodium falciparum (isolate 3D7) OX=36329 GN=PF3D7_0501300 PE=4 SV=1	PF3D7_0501300	4	8	0.834104	0.752177	0.351391	0.415633	0.18266	0.455066	0.067026	0.0892757	1.01	0.877	0.752	0.01	-0.19	-0.41	35.8	35	31.5	10.48	24.2	17.93	4	35.8	37.5	30.6	35	48.5	30.8	31.5	32.9	23.2	1	4.76	0.7	16.19	0.977	1.292	1.01	0.881	0.877	0.76	0.901	0.678	0.752
FALSE	High	Q8IAQ8	V-type proton ATPase subunit a, putative OS=Plasmodium falciparum (isolate 3D7) OX=36329 GN=PF3D7_0806800 PE=3 SV=1	PF3D7_0806800	2	3	0.845239	0.146634	0.737723	0.00419821	0.36243	0.752741	0.0927476	0.27522	0.973	0.649	0.615	-0.04	-0.62	-0.7	11.5	8.9	5.9	30.5	22.53	20.5	2	11.5	12.2	6.5	11.1	7.1	8.9	5.9	7.9	5.4	1	41.73	32.72	25.06	0.973	0.582	1.354	0.512	0.649	0.833	0.526	1.114	0.615
FALSE	High	A0A144A4E0	Thioredoxin OS=Plasmodium falciparum (isolate 3D7) OX=36329 GN=PF3D7_1457200 PE=3 SV=1	PF3D7_1457200	5	6	0.848204	0.404321	0.274808	0.568708	0.61753	0.453298	0.287454	0.756961	0.899	0.786	0.796	-0.15	-0.35	-0.33	13.7	12.3	12.6	9.7	58.9	18.72	5	13.7	16	13.5	12.3	18.5	4.6	9.8	12.6	14.3	1	33.3	14.56	25.84	0.899	1.16	0.344	0.716	0.786	1.063	0.796	0.678	3.09
FALSE	High	Q8IAM2	1-cys peroxiredoxin OS=Plasmodium falciparum (isolate 3D7) OX=36329 GN=PF3D7_0802200 PE=3 SV=1	PF3D7_0802200	4	5	0.851609	0.132683	0.00463762	0.867657	0.638042	0.608908	0.463918	0.721158	1.014	0.587	1.121	0.02	-0.77	0.17	13.6	8.5	8.4	36.25	46.11	16.73	4	14.3	13.6	6.7	14.5	5.8	8.5	8.4	6.8	9.5	1	36.85	25.61	5.73	1.014	0.43	1.266	0.587	0.501	1.42	0.579	1.165	1.121
FALSE	High	Q8IHR4	Dynamin-like protein OS=Plasmodium falciparum (isolate 3D7) OX=36329 GN=PF3D7_1145400 PE=3 SV=1	PF3D7_1145400	4	4	0.854949	0.784217	0.87129	0.858926	0.694809	0.855354	0.954209	0.796259	0.908	0.776	1.021	-0.14	-0.37	0.03	11	8.3	8.9	36.59	22.55	14.56	4	12.6	11	5.7	11.4	8.3	7.5	8.9	8.5	11.1	1	28.8	13.8	34.68	0.908	0.76	1.312	0.71	0.776	1.931	0.782	1.021	1.472
FALSE	High	Q8ILL3	60S ribosomal protein L5, putative OS=Plasmodium falciparum (isolate 3D7) OX=36329 GN=PF3D7_1424100 PE=1 SV=1	PF3D7_1424100	8	11	0.855151	0.077973	0.0441603	0.0320845	0.908024	0.390103	0.19735	0.720022	0.974	0.901	0.925	-0.04	-0.15	-0.11	102	89.1	79.1	16.16	14.4	21.7	8	102	109.7	79.5	103.3	89.1	77.4	79.1	107	71.6	1	5.69	11.27	30.93	1.013	0.812	0.974	0.775	0.975	0.901	0.766	1.201	0.925
FALSE	High	Q7K6B0	Ras-related protein Rab-18 OS=Plasmodium falciparum (isolate 3D7) OX=36329 GN=PF3D7_0807300 PE=4 SV=1	PF3D7_0807300	4	4	0.857204	0.813819	0.938454	0.445218	0.504026	0.600421	0.816008	0.790651	1.161	1.114	0.889	0.22	0.16	-0.17	8.7	9.1	9.7	5.96	22.15	21.81	4	8.7	8.8	7.9	7.3	11.4	9.1	9.7	10.2	6.6	1	17.86	5.65	33.77	0.842	1.301	1.161	1.114	1.157	0.841	1.322	0.889	0.724
FALSE	High	Q8IJC6	60S ribosomal protein L3 OS=Plasmodium falciparum (isolate 3D7) OX=36329 GN=PF3D7_1027800 PE=1 SV=1	PF3D7_1027800	6	8	0.85909	0.0668846	0.0471329	0.527709	0.265567	0.417608	0.20875	0.2347	0.895	0.895	0.941	-0.16	-0.16	-0.09	158	116.2	109.4	22.58	15.16	21.4	6	158	166.7	106.6	116.2	149.1	115.4	109.4	149.1	101.1	1	25.7	8.42	8.73	0.736	0.895	1.082	0.692	0.895	0.949	0.941	1	0.877
FALSE	High	Q8IJW0	26S protease regulatory subunit 4, putative OS=Plasmodium falciparum (isolate 3D7) OX=36329 GN=PF3D7_1008400 PE=3 SV=2	PF3D7_1008400	3	8	0.863803	0.469751	0.376427	0.578197	0.789449	0.613952	0.424502	0.835132	0.911	0.989	0.963	-0.13	-0.02	-0.05	11	9.2	10.8	6.23	25.45	13.39	1	11	11.4	10.1	8.4	13.2	9.2	10.8	11.5	8.8	1	28.96	3.29	15.52	0.762	1.16	0.911	0.989	1.011	0.877	1.297	0.872	0.963
FALSE	High	O97320	Histone H2A OS=Plasmodium falciparum (isolate 3D7) OX=36329 GN=PF3D7_0320900 PE=3 SV=1	PF3D7_0320900	3	3	0.866693	0.447994	0.225679	0.62793	0.170916	0.650773	0.504015	0.166238	1.008	0.824	0.817	0.01	-0.28	-0.29	33.8	34.1	27.9	0.77	10.75	22.59	3	33.8	33.5	34	34.1	39.2	31.9	27.9	38.9	25.9	1	10.2	11.66	0.65	1.008	1.172	0.939	0.824	1.162	0.764	0.817	0.991	0.814
FALSE	High	A0A143ZYX3	60S ribosomal protein L37ae, putative OS=Plasmodium falciparum (isolate 3D7) OX=36329 GN=PF3D7_0210100.1 PE=3 SV=1	PF3D7_0210100	2	2	0.868972	0.254176	0.181879	0.969322	0.917529	0.916546	0.232151	0.316095	1.025	0.818	0.927	0.04	-0.29	-0.11	70.3	65.1	50.4	20.38	19.87	10.79	2	70.3	73.8	49.5	76.1	65.1	50.8	50.4	60.4	50.3	1	8.19	21.05	9.54	1.082	0.882	1.025	0.716	0.818	1.016	0.662	0.927	0.991
FALSE	High	A0A144A2J9	Hsp70/Hsp90 organizing protein OS=Plasmodium falciparum (isolate 3D7) OX=36329 GN=PF3D7_1434300 PE=4 SV=1	PF3D7_1434300	10	12	0.87999	0.0361191	0.146714	0.985804	0.00146757	0.241611	0.300895	0.758156	0.821	0.826	1.007	-0.29	-0.28	0.01	185.5	143.1	134.2	26.65	14.09	12.87	10	188.4	185.5	112.2	143.1	152.2	115.2	134.2	153.2	118.4	1	11.96	23.65	3.18	0.759	0.821	1.027	0.713	0.826	1.056	0.938	1.007	1.028
FALSE	High	Q8I492	Mature parasite-infected erythrocyte surface antigen OS=Plasmodium falciparum (isolate 3D7) OX=36329 GN=PF3D7_0500800 PE=4 SV=1	PF3D7_0500800	2	2	0.881092	0.540795	0.427374	0.167471	0.0751106	0.101833	0.101617	0.734969	0.551	0.677	1.037	-0.86	-0.56	0.05	17.2	10.5	11.1	10.63	21.68	18.2	2	20	16.3	17.2	10.5	14.2	9.5	10.8	11.1	14.8	1	7.72	31.59	36.55	0.524	0.866	0.551	0.543	0.677	0.86	1.037	0.781	1.561
FALSE	High	C6KST5	T-complex protein 1 subunit zeta OS=Plasmodium falciparum (isolate 3D7) OX=36329 GN=PF3D7_0608700 PE=3 SV=1	PF3D7_0608700	5	5	0.881276	0.977184	0.860825	0.731101	0.795832	0.349449	0.344472	0.667466	0.97	0.684	0.971	-0.04	-0.55	-0.04	26	22.4	20.6	27.51	18.65	10.11	5	31.9	26	18	22.4	25.6	17.5	21.7	17.8	20.6	1	1.97	0.71	25.93	0.701	0.983	0.97	0.68	0.684	1.142	0.971	0.695	1.177
FALSE	High	Q8IM29	WD repeat-containing protein 65, putative OS=Plasmodium falciparum (isolate 3D7) OX=36329 GN=PF3D7_1406500 PE=4 SV=1	PF3D7_1406500	1	5	0.888567	0.46728	0.265947	0.861481	0.800373	0.943153	0.263442	0.272437	1.004	1.128	1.186	0.01	0.17	0.25	59.2	61.8	73.3	13.67	8.16	7.24	1	59	59.2	74.2	59.2	69.1	61.8	77.1	66.7	73.3	1	24.42	18.52	14.62	1.004	1.169	0.832	1.307	1.128	0.987	1.302	0.965	1.186
FALSE	High	Q8IFM0	PRESAN domain-containing protein OS=Plasmodium falciparum (isolate 3D7) OX=36329 GN=PF3D7_0424600 PE=4 SV=1	PF3D7_0424600	2	2	0.889256	0.644238	0.425791	0.615859	0.348227	0.52676	0.304273	0.0762469	1.075	0.826	0.768	0.1	-0.28	-0.38	16.8	17	13.1	4.61	12.98	26.76	2	15.8	16.8	17.4	17	20.4	16	13.1	17.5	10.2	1	19.43	30.66	15.26	1.075	1.216	0.92	0.826	1.041	0.59	0.768	0.856	0.641
FALSE	High	C0H5J6	Protein transport protein Sec24A OS=Plasmodium falciparum (isolate 3D7) OX=36329 GN=PF3D7_1361100 PE=4 SV=1	PF3D7_1361100	1	1	0.891471	0.193111	0.358915	0.295484	0.768282	0.39057	0.396182	0.848086	0.939	0.872	1.16	-0.09	-0.2	0.21	13	11.9	11.3	10.71	37.31	15.94	1	15.3	12.6	13	15.7	11.9	7.1	10.1	13.8	11.3	1	12.45	29.68	55.34	1.025	0.939	0.547	0.659	1.09	0.872	0.643	1.16	1.594
FALSE	High	Q8I5H4	Polyadenylate-binding protein OS=Plasmodium falciparum (isolate 3D7) OX=36329 GN=PF3D7_1224300 PE=3 SV=1	PF3D7_1224300	10	11	0.891633	0.00472398	0.0251265	0.622696	0.326238	0.990265	0.105674	0.0779147	0.938	0.876	0.842	-0.09	-0.19	-0.25	169.7	155.2	130.8	21.81	11.03	18.94	10	169.7	182.1	117.8	155.2	170.9	136.9	130.8	159.6	109.3	1	3.83	8.31	8.09	0.914	0.938	1.162	0.77	0.876	0.928	0.842	0.934	0.799
FALSE	Medium	O77364	60S ribosomal protein L26, putative OS=Plasmodium falciparum (isolate 3D7) OX=36329 GN=PF3D7_0312800 PE=1 SV=1	PF3D7_0312800	1	1	0.892035	0.373003	0.381347	0.650412	0.826881	0.747956	0.58538	0.184391	1.018	0.956	0.85	0.03	-0.06	-0.23	42.2	38.3	24.9	41.42	22.3	32.07	1	46.7	42.2	19	38.3	42.9	27.2	24.9	40.3	23.1	1	29.01	32.11	14.08	0.819	1.018	1.436	0.533	0.956	1.22	0.65	0.939	0.85
FALSE	High	Q8IIB4	60S ribosomal protein L35, putative OS=Plasmodium falciparum (isolate 3D7) OX=36329 GN=PF3D7_1124900 PE=1 SV=2	PF3D7_1124900	1	1	0.893681	0.246446	0.112803	0.0159118	0.104907	0.278996	0.169329	0.157934	0.921	0.893	0.926	-0.12	-0.16	-0.11	43.7	38.3	32.1	16.18	10.78	15.33	1	43.7	46.1	33.5	38.3	42.4	34.2	32.1	41.1	31.6	1	7.52	7.88	6.69	0.877	0.921	1.019	0.735	0.893	0.943	0.838	0.97	0.926
FALSE	High	Q8IE84	V-type proton ATPase subunit G, putative OS=Plasmodium falciparum (isolate 3D7) OX=36329 GN=PF3D7_1323200 PE=3 SV=1	PF3D7_1323200	3	3	0.893731	0.607105	0.198703	0.661037	0.979727	0.526038	0.155576	0.382771	1.022	0.91	0.972	0.03	-0.14	-0.04	21.7	22.2	21.5	31.33	8.16	31.97	3	25.7	21.7	13.3	23.5	22.2	20	23.4	21.5	12.1	1	15.33	0.23	3.16	0.916	1.022	1.506	0.91	0.993	0.909	0.993	0.972	0.603
FALSE	High	Q8IL02	40S ribosomal protein S5 OS=Plasmodium falciparum (isolate 3D7) OX=36329 GN=PF3D7_1447000 PE=1 SV=1	PF3D7_1447000	5	9	0.906281	0.0526001	0.094167	0.583299	0.645216	0.356352	0.442897	0.549597	0.923	0.864	0.935	-0.12	-0.21	-0.1	106.5	91.8	78.5	25.22	15.73	10.61	5	115.8	106.5	69.5	91.8	98.4	72	75.7	92	78.5	1	16.14	34.95	19.88	0.793	0.923	1.036	0.654	0.864	1.13	0.825	0.935	1.091
FALSE	High	Q7K6A5	Multidrug resistance protein 1 OS=Plasmodium falciparum (isolate 3D7) OX=36329 GN=PF3D7_0523000 PE=4 SV=1	PF3D7_0523000	11	12	0.906311	0.821257	0.788372	0.665386	0.44584	0.34081	0.428817	0.817099	0.899	0.954	1.061	-0.15	-0.07	0.09	34.4	27.4	29.1	10.23	18.21	22.11	11	37.5	34.4	30.5	25.5	35.6	27.4	39.2	25.9	29.1	1	19.49	12.86	46.79	0.679	1.034	0.899	1.044	0.752	0.954	1.539	0.726	1.061
FALSE	High	Q7K6A9	Proteasome subunit beta OS=Plasmodium falciparum (isolate 3D7) OX=36329 GN=PF3D7_0803800 PE=1 SV=1	PF3D7_0803800	2	2	0.908498	0.0113357	0.284671	0.206653	0.384357	0.296246	0.0714326	0.514665	0.778	0.822	1.196	-0.36	-0.28	0.26	12.4	8.5	10.2	9.74	38.59	2.54	2	12.4	13.3	10.9	12.7	5.8	8.5	10.2	10.6	10.2	1	35.7	3.72	48.86	1.025	0.439	0.778	0.822	0.802	0.93	0.802	1.826	1.196
FALSE	High	A0A143ZZG2	40S ribosomal protein SA OS=Plasmodium falciparum (isolate 3D7) OX=36329 GN=PF3D7_1026800 PE=3 SV=1	PF3D7_1026800	5	6	0.911197	0.362955	0.0801388	0.86396	0.639854	0.939484	0.264876	0.119864	1.034	0.735	0.787	0.05	-0.44	-0.35	30.4	32.7	30.7	28.39	15.33	19.43	5	48	30.4	30	32.7	41	31	30.7	32.3	22	1	45.06	21.91	15.99	0.681	1.349	1.034	0.64	1.062	0.735	0.94	0.787	0.71
FALSE	High	C0H4U5	Uncharacterized protein OS=Plasmodium falciparum (isolate 3D7) OX=36329 GN=PF3D7_0813400 PE=4 SV=1	PF3D7_0813400	4	7	0.913579	0.2898	0.0440351	0.29599	0.714014	0.353022	0.459234	0.652707	0.972	0.929	1.06	-0.04	-0.11	0.08	44.4	41.8	42	2.56	11.21	10.9	4	45.3	44.4	43	35.5	44.3	41.8	42	46.9	37.7	1	3.65	8.77	17.49	0.784	0.997	0.972	0.929	1.057	0.877	1.185	1.06	0.902
FALSE	High	Q8IET7	40S ribosomal protein S7 OS=Plasmodium falciparum (isolate 3D7) OX=36329 GN=PF3D7_1302800 PE=1 SV=1	PF3D7_1302800	4	4	0.91716	0.0804399	0.521588	0.894375	0.804125	0.846266	0.391022	0.400908	1.001	0.823	0.822	0	-0.28	-0.28	29.8	28.7	23.6	28.89	18.89	14.41	4	29.8	30.4	17.2	21	30.5	28.7	23.6	25.1	18.9	1	43.78	5.26	37.44	0.705	1.001	1.671	0.795	0.823	1.097	1.127	0.822	0.656
FALSE	High	Q8IBM9	Obg-like ATPase 1 OS=Plasmodium falciparum (isolate 3D7) OX=36329 GN=PF3D7_0722400 PE=3 SV=1	PF3D7_0722400	3	4	0.920524	0.152053	0.271992	0.878884	0.0491053	0.0977623	0.942532	0.6089	0.833	0.834	1.029	-0.26	-0.26	0.04	74.3	60.9	62.7	22.99	27.01	20.01	3	75.2	74.3	48.5	60.9	70.7	40.4	62.7	56.1	81.9	1	4.21	15.33	33.93	0.81	0.952	0.833	0.834	0.755	1.689	1.029	0.794	2.028
FALSE	High	Q8I2G1	Ring-exported protein 1 OS=Plasmodium falciparum (isolate 3D7) OX=36329 GN=PF3D7_0935900 PE=4 SV=1	PF3D7_0935900	14	21	0.926849	0.292304	0.106859	0.218432	0.683706	0.353236	0.0942773	0.771343	0.912	0.896	0.981	-0.13	-0.16	-0.03	117.7	102.2	111.7	20.64	18.29	23.46	14	117.7	147.7	98.1	97.3	134.8	102.2	111.7	132.3	81.6	1	15.34	8.44	21.55	0.827	0.912	1.042	0.95	0.896	0.832	1.148	0.981	0.799
FALSE	High	Q8IDK7	Glutamyl-tRNA synthetase OS=Plasmodium falciparum (isolate 3D7) OX=36329 GN=PF3D7_1349200 PE=3 SV=1	PF3D7_1349200	3	3	0.928618	0.106509	0.438192	0.730366	0.769775	0.709108	0.551534	0.657449	0.877	1.045	0.811	-0.19	0.06	-0.3	16.1	15	15.9	30.63	30.69	16.43	3	24.8	16.1	14.3	15	22.3	12.5	12.2	16.9	15.9	1	54.32	9.56	10.93	0.605	1.384	0.877	0.491	1.045	1.113	0.811	0.755	1.269
FALSE	High	Q8IL11	M17 leucyl aminopeptidase OS=Plasmodium falciparum (isolate 3D7) OX=36329 GN=PF3D7_1446200 PE=1 SV=1	PF3D7_1446200	7	11	0.93659	0.398845	0.0775377	0.982223	0.0783097	0.267506	0.319871	0.719705	0.751	0.845	1	-0.41	-0.24	0	32.4	21.5	23.7	29.16	21.17	12.32	7	37.6	32.4	20.4	28.2	18.9	21.5	23.7	27.4	21.5	1	42.12	28.95	23.64	0.751	0.582	1.049	0.632	0.845	1.05	0.841	1.451	1
FALSE	High	Q8IHN1	Ring-infected erythrocyte surface antigen OS=Plasmodium falciparum (isolate 3D7) OX=36329 GN=PF3D7_1149200 PE=4 SV=1	PF3D7_1149200	8	11	0.944458	0.0135285	0.0065161	0.607469	0.718096	0.7932	0.252967	0.130281	1.008	0.838	0.831	0.01	-0.26	-0.27	58	61.8	51.9	16.4	19.97	28.05	5	61.9	58	44.8	62.4	61.8	42.9	51.9	59.5	33.2	1	7.37	18.93	10.61	1.008	1.065	0.958	0.838	1.026	0.743	0.831	0.963	0.776
FALSE	High	Q8IE85	60S ribosomal protein L6, putative OS=Plasmodium falciparum (isolate 3D7) OX=36329 GN=PF3D7_1323100 PE=1 SV=1	PF3D7_1323100	4	7	0.947335	0.141324	0.417546	0.562101	0.428353	0.996701	0.282525	0.123872	1.011	0.96	0.913	0.02	-0.06	-0.13	78.9	79.7	78.3	18.75	12.98	11.23	4	78.9	100.3	70	79.7	94.4	73.6	78.3	84.1	67.2	1	5.9	4.88	3.76	1.011	0.942	1.051	0.992	0.838	0.96	0.982	0.89	0.913
FALSE	High	Q8IL71	Vesicle-associated membrane protein, putative OS=Plasmodium falciparum (isolate 3D7) OX=36329 GN=PF3D7_1439800 PE=4 SV=1	PF3D7_1439800	2	3	0.953303	0.510893	0.298223	0.481823	0.57792	0.415637	0.189851	0.432178	0.775	0.823	0.861	-0.37	-0.28	-0.22	28.8	21.9	21.2	28.55	10.28	16.2	2	31.8	28.8	17.6	24.6	21.9	20.1	21.2	23.7	17.1	1	3.05	22.28	1.74	0.775	0.759	1.137	0.668	0.823	0.968	0.861	1.084	0.851
FALSE	High	Q8IBH7	Eukaryotic translation initiation factor 2 subunit alpha OS=Plasmodium falciparum (isolate 3D7) OX=36329 GN=PF3D7_0728000 PE=3 SV=1	PF3D7_0728000	5	5	0.95807	0.040473	0.202427	0.784188	0.0639069	0.182715	0.232634	0.833583	0.765	0.799	1.024	-0.39	-0.32	0.03	22.8	18.5	20	9.06	9.24	13.74	5	25	20.9	22.8	18.5	20.8	17.4	20	21.3	16.2	1	4.8	17.68	7.83	0.741	0.999	0.765	0.799	1.023	0.714	1.078	1.024	0.933
FALSE	High	Q8IJV6	Adenylate kinase OS=Plasmodium falciparum (isolate 3D7) OX=36329 GN=PF3D7_1008900 PE=3 SV=1	PF3D7_1008900	4	6	0.958991	0.165254	0.387069	0.823481	0.324241	0.429143	0.204863	0.996771	0.592	0.732	1.035	-0.76	-0.45	0.05	24.2	16.7	14.8	34.97	11.65	24.34	3	24.2	29	13.7	14.3	16.7	18.1	14.8	21.2	13.8	1	4.42	28.86	34.14	0.592	0.575	1.317	0.613	0.732	1.002	1.035	1.273	0.761
FALSE	Medium	Q8I374	Proteasome activator 28 subunit beta, putative OS=Plasmodium falciparum (isolate 3D7) OX=36329 GN=PF3D7_0907700 PE=1 SV=1	PF3D7_0907700	1	1	0.962149	0.19128	0.318218	0.782095	0.377244	0.502168	0.589371	0.349452	0.842	0.879	1.043	-0.25	-0.19	0.06	13.2	11.1	11.7	20.97	30.73	20.25	1	18.6	13.1	13.2	9.1	16.4	11.1	11.7	16.3	11.6	1	48.4	43.38	7.1	0.492	1.25	0.842	0.631	1.242	0.879	1.283	0.993	1.043
FALSE	High	Q8IJ28	Antigen UB05 OS=Plasmodium falciparum (isolate 3D7) OX=36329 GN=PF3D7_1038000.1 PE=4 SV=2	PF3D7_1038000	1	1	0.963697	0.362179	0.213742	0.411351	0.0646288	0.0961104	0.289103	0.390863	0.38	0.404	2.565	-1.4	-1.31	1.36	12.1	2.2	5.6	39.97	71.24	26	1	13.9	12.1	5.8	2.2	6.8	2.2	5.6	4.3	7.3	1	48.6	19.51	41.99	0.158	0.566	0.38	0.404	0.357	1.251	2.565	0.632	3.291
FALSE	High	Q8IJM0	26S proteasome regulatory subunit p55, putative OS=Plasmodium falciparum (isolate 3D7) OX=36329 GN=PF3D7_1017900 PE=3 SV=1	PF3D7_1017900	2	2	0.969268	0.933143	0.871754	0.886059	0.579449	0.588017	0.802748	0.739528	0.905	0.685	1.152	-0.14	-0.55	0.2	11.6	7.4	8.3	35.79	31.71	21.48	2	5.8	11.6	12.1	7.4	6	11	10.5	6.9	8.3	1	43.94	23	33.93	1.286	0.515	0.905	1.821	0.593	0.685	1.416	1.152	0.757
FALSE	High	Q8IE82	60S ribosomal protein L23 OS=Plasmodium falciparum (isolate 3D7) OX=36329 GN=PF3D7_1323400 PE=1 SV=1	PF3D7_1323400	2	2	0.976949	0.0694283	0.387895	0.818881	0.356461	0.421524	0.576764	0.705584	0.95	0.863	1.015	-0.07	-0.21	0.02	13.7	13	11.8	54.71	23.06	18.1	2	13.7	26.8	9.4	13	15.7	9.8	11.8	15.9	11.8	1	13.75	47.1	15.6	0.95	0.586	1.047	0.863	0.595	1.265	0.909	1.015	1.208
FALSE	High	Q8I3Z3	MORN repeat protein, putative OS=Plasmodium falciparum (isolate 3D7) OX=36329 GN=PF3D7_0511300 PE=4 SV=2	PF3D7_0511300	1	2	0.982419	0.734947	0.545506	0.196242	0.404194	0.683847	0.578028	0.682456	1.018	1.116	0.984	0.03	0.16	-0.02	63.1	69.2	68.4	12.57	4.65	1.79	1	63.1	75.5	59.7	64.2	70	69.2	70.4	68.4	68.1	1	13.12	3.36	0.97	1.018	0.928	1.16	1.116	0.907	1.141	1.096	0.977	0.984
FALSE	High	Q8IM68	tRNA pseudouridine(55) synthase OS=Plasmodium falciparum (isolate 3D7) OX=36329 GN=PF3D7_1402100 PE=3 SV=1	PF3D7_1402100	2	2	0.983369	0.275792	0.213914	0.494537	0.382043	0.608167	0.397351	0.898351	0.887	0.906	1.027	-0.17	-0.14	0.04	93	82.5	79	7.02	16.32	13.94	2	93	100.3	87.2	82.5	75.6	102.9	98.9	77.7	79	1	26.32	21.9	24.63	0.887	0.754	1.18	1.063	0.774	0.906	1.198	1.027	0.768
FALSE	High	Q76NM4	Ras-related protein Rab-11A OS=Plasmodium falciparum (isolate 3D7) OX=36329 GN=PF3D7_1320600 PE=1 SV=1	PF3D7_1320600	3	3	0.991556	0.0944294	0.201533	0.863673	0.168265	0.129468	0.248537	0.559668	0.835	0.728	1.159	-0.26	-0.46	0.21	17.1	14.5	14.9	22.85	37.27	33.25	3	20.4	17.1	12.8	17.1	14.5	7.6	14.9	17.9	8.9	1	2.34	7.62	10.08	0.835	0.849	0.598	0.728	1.051	0.693	0.872	1.238	1.159
FALSE	High	Q8ILA1	Translocon component PTEX150 OS=Plasmodium falciparum (isolate 3D7) OX=36329 GN=PF3D7_1436300 PE=1 SV=1	PF3D7_1436300	6	6	0.996367	0.154894	0.183265	0.230656	0.0914329	0.686134	0.330073	0.216307	0.929	0.776	0.933	-0.11	-0.37	-0.1	38	34.1	29	28.05	11.76	12.42	6	43.2	38	24.2	34.1	35.3	28.1	33.5	29	26.2	1	26.19	2.14	7.57	0.789	0.929	1.165	0.776	0.765	1.086	0.983	0.824	0.933
FALSE	Medium	Q8IKL5	Valyl-tRNA synthetase OS=Plasmodium falciparum (isolate 3D7) OX=36329 GN=PF3D7_1461900 PE=3 SV=1	PF3D7_0832200	1	1	0.999492	0.106872	0.0550589	0.19547	0.0440848	0.784465	0.425316	0.2489	1.111	1.192	1.059	0.15	0.25	0.08	8	9	9.6	44.68	31.18	21.56	1	8	13	5.2	9	11.2	5.8	9.6	11.5	7.4	1	1.95	27.73	4.51	1.126	0.866	1.111	1.192	0.889	1.415	1.059	1.026	1.273
FALSE	High	Q8IK25	Acyl-CoA binding protein, isoform 1, ACBP1 OS=Plasmodium falciparum (isolate 3D7) OX=36329 GN=PF3D7_1001100.1 PE=4 SV=2	PF3D7_1001100	2	2	0.219301	0.0596146	0.108768	0.678671	0.125735	0.418433	0.0132451	0.229509	0.844	1.068	1.265	-0.24	0.1	0.34	22.6	20.4	23.9	13.96	10.08	13.11	2	24.2	22.6	18.4	20.5	17	20.4	25.9	23.9	19.9	1	17.73	1.77	15.75	0.844	0.754	1.109	1.068	1.055	1.084	1.265	1.399	0.977
FALSE	High	Q8IEU2	Gamete antigen 27/25 OS=Plasmodium falciparum (isolate 3D7) OX=36329 GN=PF3D7_1302100 PE=1 SV=1	PF3D7_1302100	9	10	0.128059	0.0172513	0.322278	0.619726	0.0642945	0.0649901	0.02985	0.0131343	0.619	0.372	0.656	-0.69	-1.43	-0.61	904.6	472.4	310	62.3	56.01	50.85	9	965.7	904.6	194.4	597.8	472.4	154.3	359.2	310	109.9	1	27.49	12.69	11.64	0.619	0.522	0.794	0.372	0.343	0.565	0.601	0.656	0.712
FALSE	High	A0A143ZWU2	GBP130 protein OS=Plasmodium falciparum (isolate 3D7) OX=36329 GN=PF3D7_1016300 PE=4 SV=1	PF3D7_1016300	13	21	0.150784	0.00709699	0.00279428	0.216591	0.0164245	0.0605159	0.0242361	0.0450504	0.683	0.486	0.817	-0.55	-1.04	-0.29	169.4	101	82.3	31.39	20.73	16.63	13	184.3	169.4	96.3	101	115.7	75.8	85.2	82.3	61.9	1	19.5	7.58	4.71	0.548	0.683	0.786	0.462	0.486	0.642	0.843	0.711	0.817
FALSE	High	C0H5L9	Membrane associated histidine-rich protein 1 OS=Plasmodium falciparum (isolate 3D7) OX=36329 GN=PF3D7_1370300 PE=4 SV=1	PF3D7_1370300	3	11	0.0129174	0.00506291	0.00223739	0.182792	0.277945	0.169963	0.0349831	0.0289855	0.932	0.739	0.839	-0.1	-0.44	-0.25	244.9	241.8	207	29.3	24.15	27.46	3	244.9	381.5	229.6	241.8	335.7	214.1	207	281.7	163.7	1	8.27	5.34	2.87	0.988	0.88	0.932	0.845	0.739	0.713	0.856	0.839	0.764
FALSE	High	Q8I3T4	FACT complex subunit OS=Plasmodium falciparum (isolate 3D7) OX=36329 GN=PF3D7_0517400 PE=3 SV=1	PF3D7_0517400	1	1	0.0647267	0.352491	0.0862445	0.0388804	0.387728	0.686856	0.0389968	0.0174353	1.002	0.752	0.682	0	-0.41	-0.55	20.9	19.7	13.4	17.08	4.67	13.47	1	21.5	20.9	15.5	19.7	20.9	19.1	13.4	15.7	12.1	1	12.76	5.02	12.17	0.915	1.002	1.234	0.624	0.752	0.778	0.682	0.75	0.63
FALSE	High	Q8IKH8	40S ribosomal protein S3 OS=Plasmodium falciparum (isolate 3D7) OX=36329 GN=PF3D7_1465900 PE=1 SV=1	PF3D7_1465900	6	10	0.0902085	0.060858	0.918334	0.682347	0.0488263	0.0713464	0.0364744	0.0263096	0.903	0.734	0.827	-0.15	-0.45	-0.27	128	109.9	90.8	22.64	20.58	16.32	6	128	148.3	93.2	109.9	133.9	88.4	90.8	108.9	78.8	1	7.11	5.17	2.5	0.858	0.903	0.949	0.71	0.734	0.846	0.827	0.813	0.891
FALSE	High	Q8ILT0	Glutamate dehydrogenase OS=Plasmodium falciparum (isolate 3D7) OX=36329 GN=PF3D7_1416500 PE=3 SV=1	PF3D7_1416500	10	12	0.0938372	0.00394822	0.0823531	0.120069	0.0489928	0.21132	0.0211237	0.0290355	0.919	0.775	0.835	-0.12	-0.37	-0.26	122.6	112.6	90.5	21.36	14.6	18.59	10	122.6	147.5	95.5	112.6	128.4	95.6	90.5	114.3	79.8	1	8.24	7.35	5.81	0.919	0.87	1.001	0.738	0.775	0.836	0.804	0.89	0.835
FALSE	High	Q8IJA9	Adenosine deaminase OS=Plasmodium falciparum (isolate 3D7) OX=36329 GN=ADA PE=1 SV=1	PF3D7_1029600	10	13	0.0945058	0.0241489	0.193242	0.707531	0.00365038	0.0564175	0.0131206	0.0109712	0.848	0.7	0.859	-0.24	-0.52	-0.22	247.6	209.9	173.2	19.92	13.08	13.04	10	290.1	247.6	193.3	213.1	209.9	167	186.1	173.2	143.5	1	2.81	8.57	2.42	0.735	0.848	0.864	0.642	0.7	0.742	0.873	0.825	0.859
FALSE	High	C0H4V6	14-3-3 protein OS=Plasmodium falciparum (isolate 3D7) OX=36329 GN=PF3D7_0818200 PE=3 SV=1	PF3D7_0818200	11	21	0.123295	0.0251735	0.117307	0.926231	0.304059	0.433956	0.0417841	0.0476162	0.903	0.779	0.863	-0.15	-0.36	-0.21	182	153.3	137.2	29.33	17.85	22.83	9	193.8	182	106.8	153.3	164.2	115.2	137.2	141.8	90.9	1	20.9	12.49	5.18	0.791	0.903	1.078	0.708	0.779	0.851	0.895	0.863	0.789
FALSE	High	Q8IAY6	Superoxide dismutase [Fe] OS=Plasmodium falciparum (isolate 3D7) OX=36329 GN=SODB PE=1 SV=1	PF3D7_0623500	2	2	0.130008	0.0810068	0.461691	0.424197	0.00156567	0.916783	0.0199672	0.0292565	1.002	0.796	0.821	0	-0.33	-0.28	72.7	70.5	57.8	19.67	17.31	22.69	2	72.7	73.6	50.8	70.5	73.8	52.6	57.8	63.7	40.2	1	4.8	0.73	7.44	0.969	1.002	1.037	0.796	0.866	0.792	0.821	0.864	0.764
FALSE	High	A0A143ZWL7	Tubulin beta chain OS=Plasmodium falciparum (isolate 3D7) OX=36329 GN=PF3D7_1008700 PE=3 SV=1	PF3D7_1008700	9	23	0.234683	0.0510071	0.222373	0.538873	0.152076	0.0759687	0.0226376	0.00907331	0.742	0.649	0.875	-0.43	-0.62	-0.19	336.6	237.5	210	39.64	31.45	32.97	5	368.8	336.6	157.3	273.6	237.5	141.3	239.5	210	119.5	1	7.63	6.03	1.53	0.742	0.705	0.898	0.649	0.624	0.76	0.875	0.885	0.846
FALSE	High	A0A143ZZ61	Phosphopyruvate hydratase OS=Plasmodium falciparum (isolate 3D7) OX=36329 GN=PF3D7_1015900 PE=3 SV=1	PF3D7_1015900	16	36	0.270464	0.0012024	0.0694248	0.481327	0.0192896	0.117605	0.0285622	0.0196975	0.759	0.662	0.872	-0.4	-0.6	-0.2	730.9	534.7	479.3	31.14	20.77	22.9	15	730.9	802.3	420.8	534.7	609.2	398.6	479.3	531.1	333.3	1	5.63	1.41	4.07	0.732	0.759	0.947	0.656	0.662	0.792	0.896	0.872	0.836
FALSE	High	Q8IL13	ATP-dependent RNA helicase DDX5, putative OS=Plasmodium falciparum (isolate 3D7) OX=36329 GN=PF3D7_1445900 PE=2 SV=2	PF3D7_1445900	2	2	0.275604	0.0250959	0.404031	0.698941	0.0408272	0.0778786	0.0114135	0.0300359	0.795	0.684	0.821	-0.33	-0.55	-0.28	75.7	60.2	51.8	25.79	15.55	20.01	2	75.7	91.3	53.6	60.2	66.5	48.6	51.8	54.6	36.8	1	13.62	0.81	6.68	0.795	0.728	0.907	0.684	0.598	0.687	0.86	0.821	0.758
FALSE	High	Q8IKM5	60S ribosomal protein L27 OS=Plasmodium falciparum (isolate 3D7) OX=36329 GN=PF3D7_1460700 PE=1 SV=2	PF3D7_1460700	4	5	0.637747	0.675615	0.576842	0.242555	0.31769	0.201981	0.0478153	0.0232858	0.966	0.79	0.809	-0.05	-0.34	-0.31	22.9	22.1	19.1	12.14	17.25	19.84	4	22.9	25.4	19.9	22.1	24.8	17.5	19.1	20.1	13.6	1	1.6	8.28	5.9	0.966	0.976	0.879	0.837	0.79	0.684	0.866	0.809	0.778
FALSE	High	Q8IIG6	Phosphoglycerate mutase OS=Plasmodium falciparum (isolate 3D7) OX=36329 GN=PF3D7_1120100 PE=1 SV=1	PF3D7_1120100	8	11	0.981211	0.039235	0.294804	0.438239	0.5866	0.553519	0.0421586	0.0393197	1.013	0.815	0.865	0.02	-0.3	-0.21	74.6	76.4	60.8	23.88	15.39	16.34	8	74.6	94.8	58.6	76.4	80.1	59.4	60.8	71.3	51.3	1	1.71	10.22	4.19	1.024	0.845	1.013	0.815	0.752	0.875	0.796	0.89	0.865
FALSE	High	Q8I2F7	Ring-exported protein 3 OS=Plasmodium falciparum (isolate 3D7) OX=36329 GN=PF3D7_0936300 PE=4 SV=1	PF3D7_0936300	3	4	0.0244322	0.188941	0.665915	0.108567	0.122455	0.102967	0.131991	0.0367907	1.128	0.933	0.814	0.17	-0.1	-0.3	23.5	29.5	21.9	27.21	26.69	32.25	3	23.5	35.7	22.4	29.5	40.3	23.9	21.9	34.7	19.5	1	8.04	5.78	7.99	1.257	1.128	1.067	0.933	0.97	0.868	0.742	0.86	0.814
FALSE	High	Q8IK90	Proteasome subunit alpha type-1, putative OS=Plasmodium falciparum (isolate 3D7) OX=36329 GN=PF3D7_1474800 PE=1 SV=1	PF3D7_1474800	4	5	0.0350444	0.184565	0.371694	0.914737	0.0381097	0.420676	0.14397	0.0346091	0.849	0.664	0.782	-0.24	-0.59	-0.36	114.8	95.9	74.9	29.16	16.99	10.86	4	114.8	118.1	66.2	95.9	100.2	72	74.9	78.3	63.4	1	2.39	2.49	0.1	0.836	0.849	1.089	0.653	0.664	0.958	0.781	0.782	0.88
FALSE	High	P50250	Adenosylhomocysteinase OS=Plasmodium falciparum (isolate 3D7) OX=36329 GN=PFE1050w PE=1 SV=2	PF3D7_0520900	9	11	0.105833	0.00678798	0.0275378	0.267777	0.0729659	0.0978737	0.0732667	0.00105968	0.81	0.785	0.968	-0.3	-0.35	-0.05	207.6	153.8	149.2	23.54	15.26	15.36	9	207.6	209.5	133.7	168.2	153.8	123.8	162.9	149.2	119.6	1	15.38	15.08	0.27	0.81	0.734	0.926	0.785	0.712	0.895	0.968	0.97	0.967
FALSE	High	Q8IJR9	Glutamine amidotransferase OS=Plasmodium falciparum (isolate 3D7) OX=36329 GN=PF3D7_1012600 PE=1 SV=1	PF3D7_1012600	7	9	0.155746	0.0719581	0.114874	0.213845	0.485143	0.193381	0.098898	0.042146	0.844	0.684	0.818	-0.25	-0.55	-0.29	53.9	45.4	36.9	25.79	16.1	10.55	6	53.9	57.5	34.2	45.4	46.6	34.3	36.9	38.1	31.1	1	6.03	4.7	1.3	0.844	0.811	1.003	0.684	0.663	0.909	0.811	0.818	0.907
FALSE	High	Q8I0P6	Elongation factor 1-alpha OS=Plasmodium falciparum (isolate 3D7) OX=36329 GN=PF3D7_1357000 PE=3 SV=1	PF3D7_1357000	22	55	0.206045	0.053911	0.0333668	0.440891	0.136381	0.143576	0.0827618	0.0444963	0.852	0.778	0.912	-0.23	-0.36	-0.13	949.7	809.6	738.6	26.3	19.31	16.3	21	949.7	1044.6	610.3	809.6	885.1	600	738.6	763.5	558.3	1	0.9	9.5	2.89	0.852	0.847	0.983	0.778	0.731	0.915	0.912	0.863	0.93
FALSE	High	Q8IFP2	40S ribosomal protein S19 OS=Plasmodium falciparum (isolate 3D7) OX=36329 GN=PF3D7_0422400 PE=1 SV=1	PF3D7_0422400	2	2	0.218909	0.0388916	0.212369	0.128963	0.332492	0.644611	0.0932384	0.0225209	1.013	0.89	0.878	0.02	-0.17	-0.19	69.5	70.4	61.8	15.58	6.08	9.65	2	69.5	77.2	56.3	70.4	72.8	64.6	61.8	65.3	53.9	1	10.17	7.59	3.1	1.013	0.944	1.147	0.89	0.846	0.958	0.878	0.897	0.835
FALSE	High	A0A5K1K8Y8	DNA/RNA-binding protein Alba 4 OS=Plasmodium falciparum (isolate 3D7) OX=36329 GN=PF3D7_1347500 PE=4 SV=1	PF3D7_1347500	9	13	0.279581	0.00499598	0.0435253	0.875096	0.105777	0.314248	0.0876746	0.00192942	0.855	0.765	0.882	-0.23	-0.39	-0.18	200.8	168.3	148.3	22.87	12.5	13.28	9	200.8	213	135.2	168.3	182.1	141.8	148.3	163	124.7	1	3.02	5.3	0.31	0.838	0.855	1.048	0.739	0.765	0.922	0.882	0.895	0.88
FALSE	High	Q8IBE9	PRESAN domain-containing protein OS=Plasmodium falciparum (isolate 3D7) OX=36329 GN=PF3D7_0731300 PE=4 SV=1	PF3D7_0731300	3	4	0.295229	0.348289	0.650743	0.854988	0.932343	0.710342	0.255394	0.0318583	0.829	0.678	0.818	-0.27	-0.56	-0.29	24.7	20.5	16.9	57.2	40.64	33.13	3	15.8	48.7	24.7	19.9	38.7	20.5	16.9	28.7	16.7	1	6.37	21.95	5.77	1.257	0.795	0.829	1.069	0.591	0.678	0.851	0.743	0.818
FALSE	High	Q8IIU8	40S ribosomal protein S4 OS=Plasmodium falciparum (isolate 3D7) OX=36329 GN=PF3D7_1105400 PE=1 SV=2	PF3D7_1105400	5	6	0.332863	0.0169561	0.0283542	0.947355	0.0846195	0.318643	0.0614423	0.0214714	0.871	0.789	0.883	-0.2	-0.34	-0.18	140.9	120.7	111.2	22.59	14.36	14.74	5	140.9	164.1	103.2	120.7	142.9	107.7	111.2	126.2	93.7	1	2.41	3.89	2.28	0.857	0.871	1.044	0.789	0.769	0.908	0.921	0.883	0.87
FALSE	High	Q8IM15	Plasmepsin III OS=Plasmodium falciparum (isolate 3D7) OX=36329 GN=PF3D7_1408100 PE=1 SV=1	PF3D7_1408100	5	6	0.343262	0.946579	0.439371	0.70378	0.66578	0.929202	0.542066	0.0368469	1.019	0.977	0.943	0.03	-0.03	-0.08	87	89	82.5	12.58	7.32	7.44	5	105.8	87	84.4	89	98.8	86.1	81.8	93.2	82.5	1	16.87	12.96	2.4	0.841	1.135	1.019	0.773	1.071	0.977	0.919	0.943	0.959
FALSE	High	Q8I2H3	V-type proton ATPase subunit E, putative OS=Plasmodium falciparum (isolate 3D7) OX=36329 GN=PF3D7_0934500 PE=3 SV=2	PF3D7_0934500	3	4	0.569235	0.666959	0.806115	0.0536543	0.987883	0.0580056	0.0536558	0.0474431	0.707	0.561	0.793	-0.5	-0.83	-0.33	27.8	21.2	16.8	29.27	36.43	42.13	3	30	27.8	16.5	21.2	23.8	11	16.8	21.3	8.4	1	9.66	15.01	5.02	0.707	0.856	0.664	0.561	0.764	0.509	0.793	0.893	0.767
FALSE	High	O77396	Proteasome subunit alpha type-3, putative OS=Plasmodium falciparum (isolate 3D7) OX=36329 GN=PF3D7_0317000 PE=1 SV=1	PF3D7_0317000	2	2	0.643177	0.102771	0.100803	0.285011	0.123177	0.354705	0.0996419	0.047879	0.922	0.611	0.71	-0.12	-0.71	-0.49	18.9	18.7	12.4	18.01	29.62	36.14	2	20.3	18.9	14.2	18.7	19.6	10.8	12.4	16.4	7.7	1	16.06	19.59	10.51	0.922	1.034	0.761	0.611	0.869	0.54	0.663	0.84	0.71
FALSE	High	Q8IBQ6	60S ribosomal protein L11a, putative OS=Plasmodium falciparum (isolate 3D7) OX=36329 GN=PF3D7_0719600 PE=1 SV=1	PF3D7_0719600	3	4	0.81448	0.034133	0.0450121	0.556297	0.938289	0.633142	0.0719977	0.040797	1.003	0.933	0.91	0	-0.1	-0.14	139.9	136.6	130.5	22.49	19.63	19.62	2	139.9	161.8	102	136.6	162.2	108.9	130.5	147.6	99	1	3.89	3.31	0.13	0.976	1.003	1.068	0.933	0.912	0.971	0.955	0.91	0.909
FALSE	High	A0A5K1K8H7	Ras-related protein Rab-1B OS=Plasmodium falciparum (isolate 3D7) OX=36329 GN=PF3D7_0512600 PE=4 SV=1	PF3D7_0512600	6	10	0.921613	0.114288	0.238472	0.169912	0.66599	0.576302	0.841042	0.0267259	1.298	1.034	0.791	0.38	0.05	-0.34	11.6	10.8	7.8	45.32	23.31	27.88	4	14.2	11.6	5.1	9.8	15	10.8	7.8	12	7.4	1	69.09	59.82	1.16	0.693	1.298	2.101	0.548	1.034	1.452	0.791	0.797	0.691
FALSE	High	Q6ZMA7	Sexual stage-specific protein OS=Plasmodium falciparum (isolate 3D7) OX=36329 GN=PF3D7_0406200 PE=4 SV=1	PF3D7_0406200	4	10	0.126224	0.0350475	0.131141	0.968179	0.0338815	0.0230041	0.0399309	0.0853232	0.591	0.437	0.752	-0.76	-1.2	-0.41	376	222.4	156.8	52.53	45.39	38.16	4	432.1	376	125.2	250.8	222.4	90.8	188.6	156.8	82.5	1	2.82	6.91	9.87	0.58	0.591	0.726	0.437	0.417	0.659	0.752	0.705	0.909
FALSE	High	Q8I2X4	Heat shock protein 70 OS=Plasmodium falciparum (isolate 3D7) OX=36329 GN=PF3D7_0917900 PE=3 SV=1	PF3D7_0917900	18	37	0.000278475	0.0116344	0.0835206	0.467218	0.00352552	0.0302105	0.0262198	0.11233	0.8	0.654	0.909	-0.32	-0.61	-0.14	558.1	418	360.7	25.21	20.98	16.36	16	581.5	558.1	353.5	418	446.5	294.1	380.1	360.7	275.9	1	5.72	1.7	4.52	0.719	0.8	0.832	0.654	0.646	0.781	0.909	0.808	0.938
FALSE	High	Q8ILZ1	Rhoptry-associated protein 1 OS=Plasmodium falciparum (isolate 3D7) OX=36329 GN=PF3D7_1410400 PE=4 SV=1	PF3D7_1410400	14	18	0.0226561	0.00559458	0.00208676	0.221449	0.0270044	0.0309035	0.0151	0.0938704	0.708	0.669	0.812	-0.5	-0.58	-0.3	225.9	157.1	127.6	22.46	15.7	25.02	14	267.8	225.9	168.9	189.5	157.1	139.3	179.6	127.6	113	1	2.58	0.48	0.18	0.708	0.696	0.825	0.671	0.565	0.669	0.948	0.812	0.811
FALSE	High	Q8IIR7	Endoplasmic reticulum-resident calcium binding protein OS=Plasmodium falciparum (isolate 3D7) OX=36329 GN=PF3D7_1108600 PE=4 SV=1	PF3D7_1108600	10	16	0.0259872	0.0233364	0.0572004	0.930745	0.0102201	0.0331337	0.0189457	0.21387	0.703	0.705	0.902	-0.51	-0.51	-0.15	519.1	363	346.8	29.31	21.59	23.83	10	553	519.1	304.9	389	363	252.8	346.8	365.7	227.9	1	0.89	8.51	1.66	0.703	0.699	0.829	0.627	0.705	0.748	0.892	1.008	0.902
FALSE	High	Q8I0U8	Merozoite surface antigens OS=Plasmodium falciparum (isolate 3D7) OX=36329 GN=PF3D7_0930300 PE=4 SV=1	PF3D7_0930300	26	32	0.0529701	0.0372875	0.795031	0.753623	0.248497	0.013808	0.0305583	0.289855	0.679	0.667	1.07	-0.56	-0.58	0.1	348.6	213.5	228.3	56.78	57.5	51.48	26	594.4	348.6	173.6	403.6	213.5	125.2	396.6	228.3	138.5	1	8.63	2.77	5.1	0.679	0.612	0.721	0.667	0.655	0.798	0.983	1.07	1.106
FALSE	High	A0A144A026	Merozoite surface protein 9 OS=Plasmodium falciparum (isolate 3D7) OX=36329 GN=PF3D7_1228600 PE=4 SV=1	PF3D7_1228600	6	7	0.0881109	0.0505046	0.62482	0.68539	0.116298	0.0255135	0.00274402	0.969999	0.537	0.575	1.06	-0.9	-0.8	0.08	57.1	30.2	32.1	31.25	47.41	35.99	6	82	57.1	44.4	57	30.2	23.9	50.6	32.1	25.6	1	2.21	3.81	1.57	0.694	0.529	0.537	0.617	0.561	0.575	0.888	1.06	1.071
FALSE	High	Q6ZLZ9	Tubulin alpha chain OS=Plasmodium falciparum (isolate 3D7) OX=36329 GN=PF3D7_0903700 PE=3 SV=1	PF3D7_0903700	9	13	0.0914574	0.0775152	0.104156	0.962778	0.0353064	0.0375695	0.0377132	0.104292	0.774	0.628	0.881	-0.37	-0.67	-0.18	266.8	206.5	153.8	40.59	34.4	32.48	1	307.3	266.8	126.6	219.1	206.5	107.5	192.9	153.8	97.3	1	12.7	13.22	4.02	0.713	0.774	0.849	0.628	0.576	0.769	0.881	0.745	0.905
FALSE	High	Q8I608	Nucleosome assembly protein OS=Plasmodium falciparum (isolate 3D7) OX=36329 GN=PF3D7_1203700 PE=1 SV=2	PF3D7_1203700	3	4	0.147437	0.113225	0.282048	0.393648	0.190081	0.0247398	0.0228117	0.299342	0.777	0.638	0.803	-0.36	-0.65	-0.32	34.5	25	22	29.11	29.61	35.76	3	34.5	35	19.8	28.4	25	15.3	22	26.5	12.3	1	8.58	3.44	5.54	0.824	0.714	0.777	0.638	0.758	0.624	0.774	1.062	0.803
FALSE	High	Q8IDG3	Proteasome subunit alpha type OS=Plasmodium falciparum (isolate 3D7) OX=36329 GN=PF3D7_1353800 PE=1 SV=1	PF3D7_1353800	3	3	0.167886	0.138971	0.855005	0.776265	0.0842209	0.0451441	0.0422796	0.340735	0.696	0.722	0.911	-0.52	-0.47	-0.13	57.2	39.9	36.3	33.62	24.25	27.31	3	61.8	57.2	30.7	41.5	39.9	25.8	36.3	41.3	23.5	1	5.41	8.15	6.21	0.672	0.696	0.838	0.588	0.722	0.764	0.875	1.037	0.911
FALSE	High	A0A144A4G4	Triosephosphate isomerase OS=Plasmodium falciparum (isolate 3D7) OX=36329 GN=PF3D7_1439900 PE=3 SV=1	PF3D7_1439900	8	11	0.238013	0.00617442	0.239229	0.943116	0.0111601	0.0491095	0.047591	0.0606356	0.8	0.694	0.868	-0.32	-0.53	-0.2	125.9	95.9	81.4	29.16	25.59	28.74	8	141.8	125.9	77.4	95.9	104	61.9	81.4	97.9	53.7	1	4.69	15.92	3.34	0.676	0.826	0.8	0.574	0.777	0.694	0.849	0.941	0.868
FALSE	High	Q8I2J4	Profilin OS=Plasmodium falciparum (isolate 3D7) OX=36329 GN=Pfn PE=3 SV=1	PF3D7_0932200	5	7	0.39981	0.0701332	0.321005	0.242687	0.0814786	0.00131092	0.0239313	0.549585	0.652	0.706	1.092	-0.62	-0.5	0.13	31.4	20.3	21.7	27.63	25.72	20.66	5	35.5	31.4	20.1	23.2	20.3	13.6	21.7	22.2	14.9	1	1.13	7.58	0.57	0.652	0.647	0.679	0.61	0.706	0.744	0.935	1.092	1.096
FALSE	High	P61074	Proliferating cell nuclear antigen OS=Plasmodium falciparum (isolate 3D7) OX=36329 GN=PCNA PE=3 SV=1	PF3D7_1361900	6	8	0.603293	0.0928847	0.197759	0.285942	0.278429	0.000235449	0.026159	0.0740621	0.824	0.627	0.761	-0.28	-0.67	-0.39	66.8	55	41.2	21.42	21.11	10.48	6	71.8	66.8	46.8	58.6	55	38.5	41.2	41.9	34.5	1	0.03	13.53	12.06	0.816	0.824	0.824	0.575	0.627	0.737	0.704	0.761	0.895
FALSE	High	Q8IIV8	Thioredoxin-like mero protein OS=Plasmodium falciparum (isolate 3D7) OX=36329 GN=PF3D7_1104400 PE=4 SV=1	PF3D7_1104400	12	20	0.912662	0.0244095	0.134566	0.186049	0.0796772	0.0222882	0.0352508	0.734163	0.709	0.705	1.05	-0.5	-0.5	0.07	91.7	64.2	64.7	24.3	26.55	15.93	12	95.8	91.7	59.3	64.2	72.7	42	67.4	64.7	49.5	1	8.59	0.32	18.01	0.67	0.793	0.709	0.704	0.705	0.835	1.05	0.889	1.178
FALSE	High	Q8I566	Serine hydroxymethyltransferase OS=Plasmodium falciparum (isolate 3D7) OX=36329 GN=SHMT PE=1 SV=1	PF3D7_1235600	5	8	0.0265391	0.0129825	0.016505	0.385156	0.025783	0.00982417	0.0693982	0.467779	0.795	0.766	0.964	-0.33	-0.39	-0.05	128.6	102.3	88.4	22.74	19.67	15.23	5	133.8	128.6	85.7	106.2	102.3	72.5	102.4	88.4	75.4	1	0.28	16.87	10.76	0.794	0.795	0.846	0.766	0.687	0.88	0.964	0.864	1.04
FALSE	High	Q8IJ76	Early transcribed membrane protein 10.2 OS=Plasmodium falciparum (isolate 3D7) OX=36329 GN=PF3D7_1033200 PE=4 SV=1	PF3D7_1033200	3	3	0.0495017	0.0076724	0.594806	0.762533	0.272874	0.0447831	0.152825	0.71442	0.813	0.738	1.07	-0.3	-0.44	0.1	11.6	8	8.4	32.79	36.16	10.73	3	15.2	11.6	7.7	12.5	8	6.2	8.4	8.6	7	1	1.5	28.73	7.76	0.821	0.69	0.813	0.555	0.738	0.916	0.676	1.07	1.126
FALSE	High	Q8I5P2	Male development gene 1 OS=Plasmodium falciparum (isolate 3D7) OX=36329 GN=PF3D7_1216500 PE=4 SV=1	PF3D7_1216500	5	6	0.0967329	0.0763669	0.250059	0.500486	0.0257843	0.0481089	0.0930139	0.192639	0.616	0.446	0.725	-0.7	-1.16	-0.46	228.2	140.6	101.9	51.1	40.72	25.68	5	260.4	228.2	79.2	149.6	140.6	62.5	103.5	101.9	62.9	1	10.64	18.25	7.1	0.575	0.616	0.79	0.397	0.446	0.795	0.692	0.725	1.006
FALSE	High	Q8I484	Rhoptry-associated protein 2 OS=Plasmodium falciparum (isolate 3D7) OX=36329 GN=PF3D7_0501600 PE=4 SV=1	PF3D7_0501600	3	4	0.113864	0.00789433	0.0691332	0.130573	0.0196015	0.0304685	0.0502715	0.121981	0.702	0.63	0.786	-0.51	-0.67	-0.35	66.9	43.8	33.8	17.53	25.71	28.18	3	76	66.9	53.3	61	43.8	37.4	47.9	27.9	33.8	1	10.74	1.11	19.39	0.802	0.655	0.702	0.63	0.416	0.635	0.786	0.636	0.904
FALSE	High	Q8II72	Parasitophorous vacuolar protein 1 OS=Plasmodium falciparum (isolate 3D7) OX=36329 GN=PF3D7_1129100 PE=4 SV=1	PF3D7_1129100	4	4	0.116605	0.041347	0.109795	0.519474	0.000913966	0.0102461	0.674025	0.459053	0.661	0.692	1.113	-0.6	-0.53	0.15	146	96.5	122.1	31	24.74	26.69	4	176.4	146	91.9	109.7	96.5	66	122.1	84	146.1	1	9.39	30.15	32.4	0.622	0.661	0.718	0.692	0.575	1.59	1.113	0.87	2.215
FALSE	High	Q8ILX1	Nuclear transport factor 2, putative OS=Plasmodium falciparum (isolate 3D7) OX=36329 GN=PF3D7_1412300 PE=4 SV=2	PF3D7_1412300	3	5	0.142656	0.0182389	0.126078	0.773886	0.0101082	0.030392	0.0864376	0.409123	0.861	0.765	0.888	-0.22	-0.39	-0.17	66.2	54.6	40.3	21.55	19.04	28.45	3	66.2	69.9	45.7	57	54.6	39.3	40.3	59.2	34.9	1	0.08	14.36	26.83	0.861	0.781	0.861	0.609	0.847	0.765	0.708	1.084	0.888
FALSE	High	Q8IJ60	Methionine--tRNA ligase OS=Plasmodium falciparum (isolate 3D7) OX=36329 GN=PF3D7_1034900 PE=3 SV=1	PF3D7_1034900	6	7	0.174959	0.203042	0.761963	0.564629	0.95918	0.0304725	0.110945	0.154496	0.923	0.705	0.764	-0.12	-0.5	-0.39	102.4	96.2	70.8	14.9	13.92	24.4	6	110.9	102.4	82.3	99	96.2	75.9	70.8	93.7	58	1	2.72	15.5	10.1	0.892	0.94	0.923	0.638	0.916	0.705	0.715	0.974	0.764
FALSE	High	Q8IEK1	M1-family alanyl aminopeptidase OS=Plasmodium falciparum (isolate 3D7) OX=36329 GN=PF3D7_1311800 PE=1 SV=1	PF3D7_1311800	17	23	0.198454	0.0226045	0.0107098	0.500465	0.00597631	0.0222533	0.115514	0.755506	0.82	0.74	0.916	-0.29	-0.43	-0.13	172.2	141.3	127.4	19.81	15.92	4.63	17	190.1	172.2	127.3	141.7	141.3	105.8	129.8	127.4	118.8	1	1.86	12.39	2.32	0.746	0.82	0.831	0.683	0.74	0.933	0.916	0.902	1.123
FALSE	High	O77309	Cytoadherence linked asexual protein 3.2 OS=Plasmodium falciparum (isolate 3D7) OX=36329 GN=PF3D7_0302200 PE=4 SV=3	PF3D7_0302200	9	12	0.246823	0.159431	0.0503277	0.247767	0.344132	0.0182287	0.0900112	0.176483	0.937	0.793	0.842	-0.09	-0.33	-0.25	161.5	151.4	135.7	12.96	14.51	19.34	9	161.5	171.1	132.5	151.4	161.5	121.1	150.9	135.7	102	1	1.03	4.58	0.22	0.937	0.944	0.914	0.934	0.793	0.77	0.997	0.841	0.842
FALSE	High	Q8IJX8	DNA/RNA-binding protein Alba 3 OS=Plasmodium falciparum (isolate 3D7) OX=36329 GN=PF3D7_1006200 PE=4 SV=1	PF3D7_1006200	6	8	0.291453	0.0320837	0.00522347	0.176957	0.0356701	0.0297282	0.0920519	0.780182	0.801	0.835	1.043	-0.32	-0.26	0.06	73.2	58.6	61.1	23.72	16.75	12.54	6	73.2	91.2	56.3	58.6	66.5	47.4	61.1	62.9	49.6	1	7.16	7.62	0.48	0.801	0.729	0.841	0.835	0.69	0.88	1.043	0.946	1.046
FALSE	High	B9ZSJ4	Reticulocyte binding protein homologue 1 OS=Plasmodium falciparum (isolate 3D7) OX=36329 GN=PF3D7_0402300 PE=4 SV=2	PF3D7_0402300	1	6	0.447483	0.87572	0.739589	0.109856	0.351534	0.0326261	0.0791113	0.297962	0.888	0.85	0.958	-0.17	-0.23	-0.06	191	169.6	162.4	1.73	1.51	5.01	1	191	191.2	185.4	169.6	169.4	174	162.4	160.9	176	1	0.32	1.6	1.27	0.888	0.886	0.938	0.85	0.841	0.949	0.958	0.95	1.012
FALSE	High	Q8IJS7	PRE-binding protein OS=Plasmodium falciparum (isolate 3D7) OX=36329 GN=PF3D7_1011800 PE=4 SV=1	PF3D7_1011800	13	15	0.447873	0.145795	0.0646494	0.730773	0.134085	0.00469247	0.11748	0.344988	0.912	0.777	0.85	-0.13	-0.36	-0.23	180.5	161.6	155.6	13.19	13.31	19.74	13	180.5	200.3	153.5	161.6	183	140	171.8	155.6	115.2	1	0.27	5.17	4.89	0.895	0.914	0.912	0.952	0.777	0.751	1.063	0.85	0.823
FALSE	High	Q8IEJ0	CX3CL1-binding protein 2 OS=Plasmodium falciparum (isolate 3D7) OX=36329 GN=PF3D7_1301700 PE=4 SV=1	PF3D7_1301700	2	2	0.483683	0.0484073	0.502475	0.910002	0.0727698	0.044987	0.154339	0.630279	0.862	0.815	0.881	-0.21	-0.29	-0.18	45.2	41.9	41.1	26.84	26.01	14.5	2	45.2	67.9	42.6	41.9	58.5	35.7	36.9	48.9	41.1	1	4.03	19.5	7.9	0.926	0.862	0.839	0.815	0.72	0.964	0.881	0.836	1.15
FALSE	High	O97313	40S ribosomal protein S3a OS=Plasmodium falciparum (isolate 3D7) OX=36329 GN=MAL3P7.35 PE=1 SV=1	PF3D7_0322900	10	14	0.483878	0.237967	0.477123	0.603633	0.504381	0.00289068	0.134353	0.492067	0.881	0.86	0.977	-0.18	-0.22	-0.03	111.5	97.2	79.8	13.47	13.05	17.05	10	112.5	111.5	87.8	97.2	98.5	77.3	79.8	102.8	75.5	1	0.48	9.93	9.48	0.864	0.884	0.881	0.709	0.922	0.86	0.821	1.043	0.977
FALSE	High	O97282	T-complex protein 1 subunit epsilon OS=Plasmodium falciparum (isolate 3D7) OX=36329 GN=PF3D7_0320300 PE=3 SV=1	PF3D7_0320300	5	10	0.592074	0.080585	0.360535	0.15959	0.0104367	0.0350393	0.399793	0.494642	0.871	0.877	1.054	-0.2	-0.19	0.08	74.5	63.1	61.3	20.01	16.58	8.9	4	75.9	74.5	51.8	63.1	64.9	47.3	66.5	61.3	55.6	1	6.66	9.74	15.36	0.832	0.871	0.912	0.877	0.823	1.074	1.054	0.944	1.177
FALSE	High	O97247	CCT-beta OS=Plasmodium falciparum (isolate 3D7) OX=36329 GN=PF3D7_0306800 PE=3 SV=4	PF3D7_0306800	6	6	0.630319	0.220691	0.595499	0.0818063	0.292203	0.0174024	0.132375	0.297902	0.825	0.598	0.759	-0.28	-0.74	-0.4	29.2	24	18.4	22.17	18.65	5.28	6	29.2	30.8	19.9	24	24.3	17.1	16.8	18.4	18.5	1	6.36	5.61	12.81	0.825	0.788	0.862	0.576	0.598	0.93	0.699	0.759	1.079
FALSE	High	Q8IE66	L-lactate dehydrogenase OS=Plasmodium falciparum (isolate 3D7) OX=36329 GN=PF3D7_1325200 PE=3 SV=1	PF3D7_1325200	2	3	0.636031	0.560613	0.6496	0.0652209	0.110227	0.0188179	0.129157	0.539347	0.639	0.519	0.941	-0.65	-0.95	-0.09	28.3	19.5	19.7	38.3	32.32	57.69	2	28.3	38	16.8	19.5	20.9	10.7	23.2	19.7	5.6	1	10.68	54.35	30.83	0.689	0.551	0.639	0.819	0.519	0.332	1.189	0.941	0.519
FALSE	Medium	Q8I6T3	Proteasome subunit beta OS=Plasmodium falciparum (isolate 3D7) OX=36329 GN=PF3D7_1328100 PE=1 SV=1	PF3D7_1328100	1	1	0.688652	0.0852044	0.235769	0.0832307	0.019108	0.0377601	0.0624367	0.779872	0.802	0.861	0.965	-0.32	-0.22	-0.05	31.8	25.4	27.4	15.27	11.04	7.5	1	31.8	38	28.1	25.4	30.4	25.1	27.4	27.9	24.3	1	0.56	0.43	7.6	0.799	0.802	0.895	0.861	0.736	0.864	1.078	0.918	0.965
FALSE	High	Q8IDG9	Uncharacterized protein OS=Plasmodium falciparum (isolate 3D7) OX=36329 GN=PF3D7_1353100 PE=4 SV=1	PF3D7_1353100	1	2	0.820096	0.242617	0.238406	0.0443948	0.0352958	0.00397575	0.221651	0.301583	0.972	0.942	0.97	-0.04	-0.09	-0.04	47.2	45.9	44.5	16.6	16.9	25.89	1	47.2	59.5	43.7	45.9	58.1	42.4	44.5	56.9	33.6	1	0.14	2.04	1.23	0.971	0.977	0.972	0.942	0.955	0.769	0.97	0.978	0.791
FALSE	High	A0A144A431	Leucine-rich repeat protein OS=Plasmodium falciparum (isolate 3D7) OX=36329 GN=PF3D7_1427900 PE=4 SV=1	PF3D7_1427900	1	1	0.831799	0.640286	0.783595	0.0847797	0.569312	0.0363165	0.236107	0.538629	0.834	0.651	0.728	-0.26	-0.62	-0.46	16.8	14.6	10.4	5.03	2.65	36.97	1	16	16.8	17.7	14.6	14	14.8	10.4	10.2	18.7	1	0.35	10.67	2.87	0.911	0.834	0.832	0.651	0.607	1.056	0.714	0.728	1.269
FALSE	High	Q76NN8	Calcium-transporting ATPase OS=Plasmodium falciparum (isolate 3D7) OX=36329 GN=PF3D7_0106300 PE=4 SV=1	PF3D7_0106300	3	4	0.959802	0.157517	0.0421743	0.724618	0.366675	0.0161327	0.879334	0.345537	0.798	1.132	1.315	-0.33	0.18	0.4	21.6	17.2	19.6	16.49	12.64	18.24	3	24.2	21.6	17.3	19.3	17.2	14.9	17.3	24.6	19.6	1	0.5	1.27	13.1	0.795	0.798	0.861	0.714	1.142	1.132	0.899	1.431	1.315
FALSE	High	O97249	40S ribosomal protein S12 OS=Plasmodium falciparum (isolate 3D7) OX=36329 GN=RPS12 PE=1 SV=1	PF3D7_0307100	5	7	0.99858	0.105328	0.184658	0.655808	0.233215	0.0435804	0.0664994	0.297083	0.839	0.823	0.984	-0.25	-0.28	-0.02	50.8	42.5	41.8	17.52	13.4	9.76	5	50.8	59.6	41.8	42.5	50	38.5	41.8	46.7	38.5	1	0.53	7.65	2.1	0.836	0.839	0.921	0.823	0.783	0.919	0.984	0.933	0.998
FALSE	High	Q6LFH8	Ornithine aminotransferase OS=Plasmodium falciparum (isolate 3D7) OX=36329 GN=OAT PE=1 SV=1	PF3D7_0608800	13	21	0.0241209	0.0414355	0.0734112	0.478403	0.0657857	0.0395908	0.0191511	0.00249959	0.689	0.541	0.788	-0.54	-0.89	-0.34	442	295	232.4	32.95	24.46	22.8	13	467.8	442	237.8	322.5	295	196.3	253.3	232.4	159.8	1	4.84	4.41	0.41	0.689	0.667	0.826	0.541	0.526	0.672	0.785	0.788	0.814
FALSE	High	C6KT76	Phosphotransferase OS=Plasmodium falciparum (isolate 3D7) OX=36329 GN=PF3D7_0624000 PE=3 SV=1	PF3D7_0624000	8	12	0.0307931	0.000756274	0.000577744	0.53377	0.0413531	0.0309822	0.0198125	0.00900748	0.812	0.696	0.858	-0.3	-0.52	-0.22	157.2	122.5	105.1	21.21	16.4	14.32	8	157.2	157.7	105.9	122.5	128	93.1	105.1	109.7	83.1	1	6.16	5.97	0.19	0.78	0.812	0.879	0.669	0.696	0.785	0.858	0.857	0.893
FALSE	High	Q8IIM8	Ubiquitin domain-containing protein DSK2, putative OS=Plasmodium falciparum (isolate 3D7) OX=36329 GN=PF3D7_1113400 PE=1 SV=1	PF3D7_1113400	2	2	0.196618	0.0467513	0.134547	0.027029	0.00103393	0.00682857	0.0044978	0.019926	0.877	0.716	0.823	-0.19	-0.48	-0.28	48.7	43.8	34.4	24.48	24.05	22.04	2	48.7	58.8	35.5	43.8	51.1	31.1	34.4	42.1	26.9	1	1.27	2.1	6.93	0.9	0.87	0.877	0.706	0.716	0.758	0.784	0.823	0.864
FALSE	High	A0A144A181	DnaJ protein, putative OS=Plasmodium falciparum (isolate 3D7) OX=36329 GN=PF3D7_1401100 PE=4 SV=1	PF3D7_1401100	4	5	0.227465	0.198592	0.186522	0.936947	0.0840912	0.021892	0.00457808	0.039363	0.885	0.767	0.848	-0.18	-0.38	-0.24	52.8	46.7	39.6	24.92	22.2	27.59	4	52.8	70.2	43	46.7	61	39.6	39.6	55.9	33	1	2.7	3.4	2.68	0.885	0.869	0.921	0.75	0.797	0.767	0.848	0.917	0.833
FALSE	High	Q8II32	Uncharacterized protein OS=Plasmodium falciparum (isolate 3D7) OX=36329 GN=PF3D7_1133200 PE=4 SV=1	PF3D7_1133200	1	1	0.194735	0.031737	0.0483014	0.152256	0.0249445	0.0360179	0.0160788	0.656951	0.432	0.451	1.263	-1.21	-1.15	0.34	26.5	14.7	11.9	55.87	45.33	43.68	1	44.3	26.5	13.2	14.7	15.3	5.7	18.5	11.9	7.5	1	37.82	11.46	7.52	0.331	0.58	0.432	0.419	0.451	0.574	1.263	0.777	1.327
FALSE	High	Q8IB31	Ubiquitin-like domain-containing protein OS=Plasmodium falciparum (isolate 3D7) OX=36329 GN=PF3D7_0819600 PE=4 SV=1		1	1																					1										1
FALSE	High	Q8IJR2	Uncharacterized protein OS=Plasmodium falciparum (isolate 3D7) OX=36329 GN=PF3D7_1013300 PE=4 SV=1		1	1																					1										1
FALSE	High	Q8IDH5	Thioredoxin-related protein, putative OS=Plasmodium falciparum (isolate 3D7) OX=36329 GN=PF3D7_1352500 PE=4 SV=1		1	2																					1										1
FALSE	Medium	Q8IDX8	Merozoite surface protein 7 OS=Plasmodium falciparum (isolate 3D7) OX=36329 GN=PF3D7_1335100 PE=4 SV=1		1	1																					1										1
FALSE	High	Q8ILC8	DNA topoisomerase 2 OS=Plasmodium falciparum (isolate 3D7) OX=36329 GN=PF3D7_1433500 PE=3 SV=1		2	2																					2										1
FALSE	High	C6KTB3	Transportin OS=Plasmodium falciparum (isolate 3D7) OX=36329 GN=PF3D7_0627700 PE=4 SV=1		2	5																					2										1
FALSE	Medium	A0A5K1K963	Chaperone binding protein, putative OS=Plasmodium falciparum (isolate 3D7) OX=36329 GN=PF3D7_1334200 PE=4 SV=1		1	1																					1										1
FALSE	High	Q8IEI6	EMP1-trafficking protein OS=Plasmodium falciparum (isolate 3D7) OX=36329 GN=PF3D7_1302000 PE=4 SV=1		3	3																					3										1
FALSE	High	Q7KQJ9	Proliferating cell nuclear antigen OS=Plasmodium falciparum (isolate 3D7) OX=36329 GN=PF3D7_1226600 PE=3 SV=1		1	1																					1										1
FALSE	High	O96191	Uncharacterized protein OS=Plasmodium falciparum (isolate 3D7) OX=36329 GN=PF3D7_0210900 PE=4 SV=1		1	1																					1										1
FALSE	Medium	Q8I3R0	40S ribosomal protein S9, putative OS=Plasmodium falciparum (isolate 3D7) OX=36329 GN=PF3D7_0520000 PE=1 SV=1		1	1																					1										1
FALSE	High	Q9NLB8	EH domain-containing protein OS=Plasmodium falciparum (isolate 3D7) OX=36329 GN=PF3D7_0304200 PE=4 SV=1		1	1																					1										1
FALSE	High	Q8I3T1	Eukaryotic translation initiation factor 3 subunit B OS=Plasmodium falciparum (isolate 3D7) OX=36329 GN=PF3D7_0517700 PE=3 SV=1		1	1																					1										1
FALSE	Medium	A0A5K1K8W0	Polyubiquitin binding protein, putative OS=Plasmodium falciparum (isolate 3D7) OX=36329 GN=PF3D7_1363400 PE=4 SV=1		1	1																					1										1
FALSE	High	A0A144A0G8	Prolyl-tRNA synthetase OS=Plasmodium falciparum (isolate 3D7) OX=36329 GN=PF3D7_1213800 PE=3 SV=1		1	1																					1										1
FALSE	High	Q8II93	Protein phosphatase, putative OS=Plasmodium falciparum (isolate 3D7) OX=36329 GN=PF3D7_1127000 PE=4 SV=2		1	1																					1										1
FALSE	High	Q8IEJ2	Uncharacterized protein OS=Plasmodium falciparum (isolate 3D7) OX=36329 GN=PF3D7_1301400 PE=4 SV=1		3	4																					3										1
FALSE	High	Q8ID28	26S proteasome regulatory subunit RPN11 OS=Plasmodium falciparum (isolate 3D7) OX=36329 GN=PF3D7_1368100 PE=4 SV=1		1	1																					1										1
FALSE	Medium	Q8I4V8	Peptidyl-prolyl cis-trans isomerase FKBP35 OS=Plasmodium falciparum (isolate 3D7) OX=36329 GN=FKBP35 PE=1 SV=1		1	1																					1										1
FALSE	High	O96123	Knob associated heat shock protein 40 OS=Plasmodium falciparum (isolate 3D7) OX=36329 GN=PF3D7_0201800 PE=4 SV=3		1	1																					1										1
FALSE	High	A0A5K1K8J0	RNA lariat debranching enzyme, putative OS=Plasmodium falciparum (isolate 3D7) OX=36329 GN=PF3D7_1340600 PE=4 SV=1		2	2																					2										1
FALSE	Medium	Q8IKQ9	Signal peptide peptidase OS=Plasmodium falciparum (isolate 3D7) OX=36329 GN=PF3D7_1457000 PE=3 SV=2		1	2																					1										1
FALSE	High	Q8I468	Serine/arginine-rich splicing factor 12 OS=Plasmodium falciparum (isolate 3D7) OX=36329 GN=PF3D7_0503300 PE=4 SV=1		1	1																					1										1
FALSE	High	C6KT35	Acyl-CoA synthetase OS=Plasmodium falciparum (isolate 3D7) OX=36329 GN=PF3D7_0619500 PE=4 SV=1		2	2																					2										1
FALSE	Medium	Q8IFL7	PRESAN domain-containing protein OS=Plasmodium falciparum (isolate 3D7) OX=36329 GN=PF3D7_0424900 PE=4 SV=1		1	1																					1										1
FALSE	High	C0H523	Uncharacterized protein OS=Plasmodium falciparum (isolate 3D7) OX=36329 GN=PF3D7_0907000 PE=4 SV=1		1	1																					1										1
FALSE	High	C6KSM2	MYND-type zinc finger protein, putative OS=Plasmodium falciparum (isolate 3D7) OX=36329 GN=PF3D7_0602200 PE=4 SV=1		1	1																					1										1
FALSE	High	Q8I5H2	Histone chaperone ASF1, putative OS=Plasmodium falciparum (isolate 3D7) OX=36329 GN=PF3D7_1224500 PE=1 SV=1		1	1																					1										1
FALSE	High	Q8IHS5	40S ribosomal protein S21 OS=Plasmodium falciparum (isolate 3D7) OX=36329 GN=PF3D7_1144000 PE=1 SV=1		2	2																					2										1
FALSE	Medium	Q8I4Y5	ADP-ribosylation factor GTPase-activating protein OS=Plasmodium falciparum (isolate 3D7) OX=36329 GN=PF3D7_1244600 PE=1 SV=1		1	1																					1										1
FALSE	High	Q8IJP3	Cysteinyl-tRNA synthetase OS=Plasmodium falciparum (isolate 3D7) OX=36329 GN=PF3D7_1015200.1 PE=3 SV=2		1	1																					1										1
FALSE	High	O97260	RING finger protein RNF1 OS=Plasmodium falciparum (isolate 3D7) OX=36329 GN=PF3D7_0314700 PE=4 SV=1		1	1																					1										1
FALSE	High	Q8IFN9	Eukaryotic initiation factor 4A-III, putative OS=Plasmodium falciparum (isolate 3D7) OX=36329 GN=PF3D7_0422700 PE=3 SV=1		1	1																					1										1
FALSE	High	Q8IC43	Small exported membrane protein 1 OS=Plasmodium falciparum (isolate 3D7) OX=36329 GN=PF3D7_0702400 PE=4 SV=1		4	4																					4										1
FALSE	High	Q8ILL5	NTF2 domain-containing protein OS=Plasmodium falciparum (isolate 3D7) OX=36329 GN=PF3D7_1423700 PE=4 SV=1		1	1																					1										1
FALSE	Medium	Q8I3I5	Eukaryotic translation initiation factor 3 subunit E OS=Plasmodium falciparum (isolate 3D7) OX=36329 GN=PF3D7_0528200 PE=3 SV=1		1	1																					1										1
FALSE	High	C0H570	RNA-binding protein, putative OS=Plasmodium falciparum (isolate 3D7) OX=36329 GN=PF3D7_0929200 PE=4 SV=1		1	1																					1										1
FALSE	High	C0H5K9	Phosphatidylserine synthase, putative OS=Plasmodium falciparum (isolate 3D7) OX=36329 GN=PF3D7_1366800 PE=4 SV=1		1	1																					1										1
FALSE	Medium	Q8I2K8	Peptidyl-prolyl cis-trans isomerase OS=Plasmodium falciparum (isolate 3D7) OX=36329 GN=PF3D7_0930600.1 PE=4 SV=1		1	3																					1										1
FALSE	Medium	O96221	Protein transport protein SEC31 OS=Plasmodium falciparum (isolate 3D7) OX=36329 GN=PF3D7_0214100 PE=3 SV=3		1	1																					1										1
FALSE	High	Q8IDM6	Nucleoside transporter 1 OS=Plasmodium falciparum (isolate 3D7) OX=36329 GN=PF3D7_1347200 PE=3 SV=1		2	2																					2										1
FALSE	High	Q8IKQ7	MA3 domain-containing protein, putative OS=Plasmodium falciparum (isolate 3D7) OX=36329 GN=PF3D7_1457300 PE=3 SV=1		3	3																					3										1
FALSE	High	O77330	Asparagine synthase (glutamine-hydrolyzing) OS=Plasmodium falciparum (isolate 3D7) OX=36329 GN=PF3D7_0309500 PE=4 SV=1		3	3																					3										1
FALSE	High	Q8IBC0	Uncharacterized protein OS=Plasmodium falciparum (isolate 3D7) OX=36329 GN=PF3D7_0828900 PE=4 SV=1		1	1																					1										1
FALSE	High	Q8IAT5	Acyl-CoA binding protein, putative OS=Plasmodium falciparum (isolate 3D7) OX=36329 GN=PF3D7_0810000 PE=4 SV=1		1	1																					1										1
FALSE	High	Q8IC42	Uncharacterized protein OS=Plasmodium falciparum (isolate 3D7) OX=36329 GN=PF3D7_0702500 PE=4 SV=1		2	2																					2										1
FALSE	High	Q8I467	Cofilin/actin-depolymerizing factor homolog 1 OS=Plasmodium falciparum (isolate 3D7) OX=36329 GN=PFE0165w PE=1 SV=1		4	5																					4										1
FALSE	Medium	Q8I581	Bromodomain protein, putative OS=Plasmodium falciparum (isolate 3D7) OX=36329 GN=PF3D7_1234100 PE=4 SV=1		1	1																					1										1
FALSE	High	Q8IL28	1-acyl-sn-glycerol-3-phosphate acyltransferase, putative OS=Plasmodium falciparum (isolate 3D7) OX=36329 GN=PF3D7_1444300 PE=4 SV=2		1	1																					1										1
FALSE	High	Q8IJF6	Exported protein 3 OS=Plasmodium falciparum (isolate 3D7) OX=36329 GN=PF3D7_1024800 PE=4 SV=2		2	2																					2										1
FALSE	High	C6KTC6	Nicotinate phosphoribosyltransferase OS=Plasmodium falciparum (isolate 3D7) OX=36329 GN=PF3D7_0629100 PE=3 SV=1		1	1																					1										1
FALSE	High	Q8II36	Aquaglyceroporin OS=Plasmodium falciparum (isolate 3D7) OX=36329 GN=PF3D7_1132800 PE=3 SV=1		1	1																					1										1
FALSE	High	Q8IK15	EMP1-trafficking protein OS=Plasmodium falciparum (isolate 3D7) OX=36329 GN=PF3D7_1002100 PE=4 SV=1		5	5																					5										1
FALSE	High	Q8IE67	Phosphoribosylpyrophosphate synthetase OS=Plasmodium falciparum (isolate 3D7) OX=36329 GN=PF3D7_1325100 PE=3 SV=1		1	1																					1										1
FALSE	High	Q8IK22	Exported lipase 1 OS=Plasmodium falciparum (isolate 3D7) OX=36329 GN=PF3D7_1001400 PE=4 SV=1		2	2																					2										1
FALSE	High	C6KSY4	Major facilitator superfamily-related transporter, putative OS=Plasmodium falciparum (isolate 3D7) OX=36329 GN=PF3D7_0614300 PE=4 SV=1		1	1																					1										1
FALSE	Medium	Q8I390	Coatomer subunit beta' OS=Plasmodium falciparum (isolate 3D7) OX=36329 GN=PF3D7_0905900 PE=3 SV=1		1	1																					1										1
FALSE	Medium	Q8I5H7	GTP cyclohydrolase 1 OS=Plasmodium falciparum (isolate 3D7) OX=36329 GN=PF3D7_1224000 PE=3 SV=1		1	1																					1										1
FALSE	High	Q8IJM8	Rhoptry neck protein 12 OS=Plasmodium falciparum (isolate 3D7) OX=36329 GN=PF3D7_1017100 PE=4 SV=1		2	2																					2										1
FALSE	High	Q8I501	Rab GDP dissociation inhibitor OS=Plasmodium falciparum (isolate 3D7) OX=36329 GN=PF3D7_1242800 PE=1 SV=1		1	1																					1										1
FALSE	High	Q8IHT9	60S ribosomal protein L35ae, putative OS=Plasmodium falciparum (isolate 3D7) OX=36329 GN=PF3D7_1142600 PE=1 SV=1		2	3																					2										1
FALSE	Medium	Q8IDP4	Thioredoxin 2 OS=Plasmodium falciparum (isolate 3D7) OX=36329 GN=trx2 PE=1 SV=1		1	1																					1										1
FALSE	High	A0A5K1K7U1	Proteasome subunit beta OS=Plasmodium falciparum (isolate 3D7) OX=36329 GN=PF3D7_0518300 PE=3 SV=1		3	3																					3										1
FALSE	Medium	Q8IM38	Ribonucleoside-diphosphate reductase small chain, putative OS=Plasmodium falciparum (isolate 3D7) OX=36329 GN=PF3D7_1405600 PE=3 SV=1		1	1																					1										1
FALSE	Medium	Q8IDW5	Parasitophorous vacuolar protein 3, putative OS=Plasmodium falciparum (isolate 3D7) OX=36329 GN=PF3D7_1336700 PE=4 SV=1		1	1																					1										1
FALSE	Medium	Q8I3I6	AP complex subunit beta OS=Plasmodium falciparum (isolate 3D7) OX=36329 GN=PF3D7_0528100 PE=3 SV=2		1	1																					1										1
FALSE	Medium	C0H4B2	Uncharacterized protein OS=Plasmodium falciparum (isolate 3D7) OX=36329 GN=PF3D7_0417700 PE=4 SV=1		1	1																					1										1
FALSE	High	O96236	DNA-directed RNA polymerase subunit beta OS=Plasmodium falciparum (isolate 3D7) OX=36329 GN=PF3D7_0215700 PE=3 SV=3		1	1																					1										1
FALSE	Medium	Q8ILB6	Mitochondrial acidic protein MAM33, putative OS=Plasmodium falciparum (isolate 3D7) OX=36329 GN=PF3D7_1434800 PE=4 SV=1		1	1																					1										1
FALSE	High	A0A5K1K910	Aspartate carbamoyltransferase OS=Plasmodium falciparum (isolate 3D7) OX=36329 GN=PF3D7_1344800 PE=3 SV=1		1	1																					1										1
FALSE	High	Q8I205	PRESAN domain-containing protein OS=Plasmodium falciparum (isolate 3D7) OX=36329 GN=PF3D7_0402100 PE=4 SV=1		1	1																					1										1
FALSE	High	Q8IM64	Ribosomal protein S27a, putative OS=Plasmodium falciparum (isolate 3D7) OX=36329 GN=PF3D7_1402500 PE=3 SV=1		1	1																					1										1
FALSE	High	A0A143ZZC7	S-antigen protein OS=Plasmodium falciparum (isolate 3D7) OX=36329 GN=PF3D7_1035200 PE=4 SV=1		1	1																					1										1
FALSE	Medium	Q8IJU2	Succinate dehydrogenase subunit 4, putative OS=Plasmodium falciparum (isolate 3D7) OX=36329 GN=PF3D7_1010300 PE=4 SV=1		1	1																					1										1
FALSE	Medium	Q8I524	Vacuolar protein sorting-associated protein 16, putative OS=Plasmodium falciparum (isolate 3D7) OX=36329 GN=PF3D7_1239900 PE=3 SV=1		1	1																					1										1
FALSE	High	Q8I231	UMP-CMP kinase, putative OS=Plasmodium falciparum (isolate 3D7) OX=36329 GN=PF3D7_0111500 PE=3 SV=1		2	2																					1										1
FALSE	High	C6KT25	L-lactate dehydrogenase OS=Plasmodium falciparum (isolate 3D7) OX=36329 GN=PF3D7_0618500 PE=1 SV=1		1	1																					1										1
FALSE	High	A0A143ZYR6	Uncharacterized protein OS=Plasmodium falciparum (isolate 3D7) OX=36329 GN=PF3D7_1120000 PE=4 SV=1		1	1																					1										1
FALSE	High	Q8II42	Nucleic acid binding protein, putative OS=Plasmodium falciparum (isolate 3D7) OX=36329 GN=PF3D7_1132300 PE=4 SV=1		1	1																					1										1
FALSE	Medium	C0H4M6	Regulator of chromosome condensation, putative OS=Plasmodium falciparum (isolate 3D7) OX=36329 GN=PF3D7_0711500 PE=4 SV=2		1	1																					1										1
FALSE	High	A0A143ZY09	6-cysteine protein P230 OS=Plasmodium falciparum (isolate 3D7) OX=36329 GN=PF3D7_0209000 PE=4 SV=1		1	1																					1										1
FALSE	High	O96127	Translation-enhancing factor OS=Plasmodium falciparum (isolate 3D7) OX=36329 GN=PF3D7_0202400 PE=4 SV=1		2	2																					2										1
FALSE	High	Q8IDF6	Adenylosuccinate synthetase OS=Plasmodium falciparum (isolate 3D7) OX=36329 GN=Adss PE=3 SV=1		2	4																					2										1
FALSE	Medium	C0H5H9	Ubiquitin-activating enzyme E1, putative OS=Plasmodium falciparum (isolate 3D7) OX=36329 GN=PF3D7_1350400 PE=4 SV=1		1	1																					1										1
FALSE	High	Q8II43	CCT-alpha OS=Plasmodium falciparum (isolate 3D7) OX=36329 GN=PF3D7_1132200 PE=3 SV=1		4	5																					4										1
FALSE	High	Q8II60	26S protease regulatory subunit 6A, putative OS=Plasmodium falciparum (isolate 3D7) OX=36329 GN=PF3D7_1130400 PE=3 SV=1		3	7																					2										1
FALSE	High	Q8I5R9	Dynein light chain OS=Plasmodium falciparum (isolate 3D7) OX=36329 GN=PF3D7_1213600 PE=1 SV=1		1	1																					1										1
FALSE	High	Q8IHY0	Protein phosphatase PPM2 OS=Plasmodium falciparum (isolate 3D7) OX=36329 GN=PF3D7_1138500 PE=3 SV=2		1	1																					1										1
FALSE	Medium	Q8I542	Calcyclin-binding protein OS=Plasmodium falciparum (isolate 3D7) OX=36329 GN=PF3D7_1238100 PE=4 SV=2		1	2																					1										1
FALSE	High	O77345	26S proteasome regulatory subunit RPN12, putative OS=Plasmodium falciparum (isolate 3D7) OX=36329 GN=PF3D7_0312300 PE=4 SV=1		1	1																					1										1
FALSE	High	A0A5K1K7X4	Early transcribed membrane protein 5 OS=Plasmodium falciparum (isolate 3D7) OX=36329 GN=PF3D7_0532100 PE=4 SV=1		2	3																					2										1
FALSE	High	Q8I3Y6	Probable prefoldin subunit 6 OS=Plasmodium falciparum (isolate 3D7) OX=36329 GN=PFE0595w PE=1 SV=2		1	1																					1										1
FALSE	High	Q8I4R5	Rhoptry neck protein 3 OS=Plasmodium falciparum (isolate 3D7) OX=36329 GN=PF3D7_1252100 PE=4 SV=1		4	4																					4										1
FALSE	High	Q8IAV1	Uncharacterized protein OS=Plasmodium falciparum (isolate 3D7) OX=36329 GN=PF3D7_0811600 PE=4 SV=1		4	4																					4										1
FALSE	High	Q8I0W8	Deoxyribodipyrimidine photo-lyase, putative OS=Plasmodium falciparum (isolate 3D7) OX=36329 GN=PF3D7_0513600 PE=4 SV=1		1	1																					1										1
FALSE	High	A0A144A2G5	Dipeptidyl aminopeptidase 1 OS=Plasmodium falciparum (isolate 3D7) OX=36329 GN=PF3D7_1116700 PE=3 SV=1		1	1																					1										1
FALSE	Medium	Q8IKX3	NADPH--cytochrome P450 reductase, putative OS=Plasmodium falciparum (isolate 3D7) OX=36329 GN=PF3D7_1450300 PE=4 SV=1		1	1																					1										1
FALSE	High	O97279	Uncharacterized protein OS=Plasmodium falciparum (isolate 3D7) OX=36329 GN=PF3D7_0319900 PE=4 SV=1		1	1																					1										1
FALSE	High	Q8IJA0	26S proteasome regulatory subunit RPN9, putative OS=Plasmodium falciparum (isolate 3D7) OX=36329 GN=PF3D7_1030500 PE=3 SV=1		1	1																					1										1
FALSE	Medium	Q8I1Y6	RanBD1 domain-containing protein OS=Plasmodium falciparum (isolate 3D7) OX=36329 GN=PF3D7_0404300 PE=4 SV=2		1	1																					1										1
FALSE	High	Q8I4Q9	PRESAN domain-containing protein OS=Plasmodium falciparum (isolate 3D7) OX=36329 GN=PF3D7_1252700 PE=4 SV=1		1	1																					1										1
FALSE	High	Q8IBS3	Seryl-tRNA synthetase OS=Plasmodium falciparum (isolate 3D7) OX=36329 GN=PF3D7_0717700 PE=4 SV=1		1	2																					1										1
FALSE	High	O97332	Uncharacterized protein OS=Plasmodium falciparum (isolate 3D7) OX=36329 GN=PF3D7_0301800 PE=4 SV=1		1	1																					1										1
FALSE	High	A0A143ZZK9	Non-SERCA-type Ca2+ -transporting P-ATPase OS=Plasmodium falciparum (isolate 3D7) OX=36329 GN=PF3D7_1211900 PE=4 SV=1		2	2																					2										1
FALSE	Medium	A0A144A0J8	6-cysteine protein P230p OS=Plasmodium falciparum (isolate 3D7) OX=36329 GN=PF3D7_0208900 PE=4 SV=1		1	1																					1										1
FALSE	High	Q8IBV7	Histone H2B OS=Plasmodium falciparum (isolate 3D7) OX=36329 GN=PF3D7_0714000 PE=3 SV=1		4	7																					3										1
FALSE	High	O96198	Asparagine--tRNA ligase OS=Plasmodium falciparum (isolate 3D7) OX=36329 GN=PF3D7_0211800 PE=3 SV=1		1	1																					1										1
FALSE	High	Q8I2A8	Nucleoside transporter 4 OS=Plasmodium falciparum (isolate 3D7) OX=36329 GN=PF3D7_0103200 PE=3 SV=1		1	1																					1										1
FALSE	High	Q8IAP4	GTPase-activating protein, putative OS=Plasmodium falciparum (isolate 3D7) OX=36329 GN=PF3D7_0804900 PE=4 SV=1		1	1																					1										1
FALSE	Medium	Q8IIM5	Glyoxalase I OS=Plasmodium falciparum (isolate 3D7) OX=36329 GN=PF3D7_1113700 PE=4 SV=1		1	1																					1										1
FALSE	High	Q8I2D9	CX3CL1-binding protein 1 OS=Plasmodium falciparum (isolate 3D7) OX=36329 GN=PF3D7_0113900 PE=4 SV=1		1	2																					1										1
FALSE	High	Q8I0U7	Proteasome subunit beta type-6, putative OS=Plasmodium falciparum (isolate 3D7) OX=36329 GN=PF3D7_0931800 PE=1 SV=1		1	1																					1										1
FALSE	High	C0H5B1	Eukaryotic translation initation factor 4 gamma OS=Plasmodium falciparum (isolate 3D7) OX=36329 GN=PF3D7_1312900 PE=4 SV=1		1	1																					1										1
FALSE	High	Q8IK55	PRESAN domain-containing protein OS=Plasmodium falciparum (isolate 3D7) OX=36329 GN=PF3D7_1478000 PE=4 SV=1		2	2																					2										1
FALSE	High	O96276	DnaJ protein, putative OS=Plasmodium falciparum (isolate 3D7) OX=36329 GN=PF3D7_0220100 PE=4 SV=3		1	1																					1										1
FALSE	High	O77323	T-complex protein 1 subunit eta OS=Plasmodium falciparum (isolate 3D7) OX=36329 GN=MAL3P3.6 PE=3 SV=1		1	2																					1										1
FALSE	Medium	Q8IBR6	Prefoldin subunit 3 OS=Plasmodium falciparum (isolate 3D7) OX=36329 GN=PF3D7_0718500 PE=3 SV=1		1	1																					1										1
FALSE	High	C6KT55	Nascent polypeptide-associated complex subunit alpha, putative OS=Plasmodium falciparum (isolate 3D7) OX=36329 GN=PF3D7_0621800 PE=4 SV=1		1	1																					1										1
FALSE	High	Q8IK98	Uncharacterized protein OS=Plasmodium falciparum (isolate 3D7) OX=36329 GN=PF3D7_1474000 PE=4 SV=1		1	1																					1										1
FALSE	Medium	O96203	Eukaryotic peptide chain release factor subunit 1 OS=Plasmodium falciparum (isolate 3D7) OX=36329 GN=PF3D7_0212300 PE=3 SV=1		1	1																					1										1
FALSE	High	Q8ID43	Nucleoside diphosphate kinase OS=Plasmodium falciparum (isolate 3D7) OX=36329 GN=PF3D7_1366500 PE=1 SV=1		2	2																					2										1
FALSE	Medium	Q8I397	Mitochondrial carrier protein, putative OS=Plasmodium falciparum (isolate 3D7) OX=36329 GN=PF3D7_0905200 PE=3 SV=1		1	2																					1										1
FALSE	Medium	Q8IFM9	Early transcribed membrane protein 4 OS=Plasmodium falciparum (isolate 3D7) OX=36329 GN=PF3D7_0423700 PE=4 SV=1		1	1																					1										1
FALSE	High	Q8IHM7	DnaJ protein, putative OS=Plasmodium falciparum (isolate 3D7) OX=36329 GN=PF3D7_1149600 PE=4 SV=2		1	1																					1										1
FALSE	High	Q8I488	Parasite-infected erythrocyte surface protein OS=Plasmodium falciparum (isolate 3D7) OX=36329 GN=PF3D7_0501200 PE=4 SV=1		1	1																					1										1
FALSE	Medium	Q8IJC1	rRNA-processing protein EBP2, putative OS=Plasmodium falciparum (isolate 3D7) OX=36329 GN=PF3D7_1028300 PE=3 SV=1		1	1																					1										1
FALSE	Medium	C6KT13	Uncharacterized protein OS=Plasmodium falciparum (isolate 3D7) OX=36329 GN=PF3D7_0617200 PE=4 SV=1		1	1																					1										1
FALSE	Medium	C0H4L5	Ribosomal protein L37 OS=Plasmodium falciparum (isolate 3D7) OX=36329 GN=PF3D7_0706400 PE=1 SV=1		1	1																					1										1
FALSE	High	Q8I3T8	60S ribosomal protein L12, putative OS=Plasmodium falciparum (isolate 3D7) OX=36329 GN=PF3D7_0517000 PE=3 SV=2		1	2																					1										1
FALSE	High	Q8I0V2	ATP synthase subunit beta OS=Plasmodium falciparum (isolate 3D7) OX=36329 GN=PF3D7_1235700 PE=3 SV=1		1	1																					1										1
FALSE	High	Q8I4U5	26S protease regulatory subunit 8, putative OS=Plasmodium falciparum (isolate 3D7) OX=36329 GN=PF3D7_1248900 PE=3 SV=1		5	10																					2										1
FALSE	High	Q8I463	60S ribosomal protein L31 OS=Plasmodium falciparum (isolate 3D7) OX=36329 GN=PF3D7_0503800 PE=1 SV=1		1	1																					1										1
FALSE	Medium	Q8ILY4	Uncharacterized protein OS=Plasmodium falciparum (isolate 3D7) OX=36329 GN=PF3D7_1411100.1 PE=4 SV=2		1	1																					1										1
FALSE	Medium	C6KSV2	Uncharacterized protein OS=Plasmodium falciparum (isolate 3D7) OX=36329 GN=PF3D7_0610700 PE=4 SV=1		1	1																					1										1
FALSE	High	Q8IDM2	Ethanolamine-phosphate cytidylyltransferase OS=Plasmodium falciparum (isolate 3D7) OX=36329 GN=PF3D7_1347700 PE=4 SV=1		1	1																					1										1
FALSE	High	Q8I4Y9	N-alpha-acetyltransferase 15, NatA auxiliary subunit, putative OS=Plasmodium falciparum (isolate 3D7) OX=36329 GN=PF3D7_1244100 PE=4 SV=1		2	2																					1										1
FALSE	High	Q8ILY9	Protein-synthesizing GTPase OS=Plasmodium falciparum (isolate 3D7) OX=36329 GN=PF3D7_1410600 PE=4 SV=1		2	2																					1										1
FALSE	High	Q8I5Y9	Tetratricopeptide repeat protein, putative OS=Plasmodium falciparum (isolate 3D7) OX=36329 GN=PF3D7_1205600 PE=4 SV=1		2	2																					2										1
FALSE	High	Q8IIX5	PRESAN domain-containing protein OS=Plasmodium falciparum (isolate 3D7) OX=36329 GN=PF3D7_1102500 PE=4 SV=1		3	3																					3										1
FALSE	High	C0H535	SAP domain-containing protein, putative OS=Plasmodium falciparum (isolate 3D7) OX=36329 GN=PF3D7_0912500 PE=4 SV=1		1	1																					1										1
FALSE	High	Q8IDW4	Nuclear movement protein, putative OS=Plasmodium falciparum (isolate 3D7) OX=36329 GN=PF3D7_1336800 PE=4 SV=1		2	2																					2										1
FALSE	High	Q8IAY9	Importin subunit beta, putative OS=Plasmodium falciparum (isolate 3D7) OX=36329 GN=PF3D7_0815200 PE=4 SV=1		2	2																					2										1
FALSE	High	Q8I333	Falstatin OS=Plasmodium falciparum (isolate 3D7) OX=36329 GN=PF3D7_0911900 PE=4 SV=1		2	3																					2										1
FALSE	High	Q8IJV7	Nucleolar protein 5, putative OS=Plasmodium falciparum (isolate 3D7) OX=36329 GN=PF3D7_1008800 PE=3 SV=1		1	1																					1										1
FALSE	High	Q8IKP1	ATP-dependent RNA helicase DBP5 OS=Plasmodium falciparum (isolate 3D7) OX=36329 GN=PF3D7_1459000 PE=4 SV=1		3	3																					3										1
FALSE	Medium	Q8ILZ9	Uncharacterized protein OS=Plasmodium falciparum (isolate 3D7) OX=36329 GN=PF3D7_1409600 PE=4 SV=1		1	1																					1										1
FALSE	Medium	Q8ILK4	DUF383 domain-containing protein OS=Plasmodium falciparum (isolate 3D7) OX=36329 GN=PF3D7_1425900 PE=4 SV=2		1	1																					1										1
FALSE	High	Q8I5V6	U6 snRNA-associated Sm-like protein LSm7, putative OS=Plasmodium falciparum (isolate 3D7) OX=36329 GN=PF3D7_1209200 PE=3 SV=1		1	3																					1										1
FALSE	Medium	Q8I2I8	Importin alpha re-exporter, putative OS=Plasmodium falciparum (isolate 3D7) OX=36329 GN=PF3D7_0932800 PE=4 SV=1		1	1																					1										1
FALSE	Medium	Q8I5I8	Glideosome-associated protein 45 OS=Plasmodium falciparum (isolate 3D7) OX=36329 GN=PF3D7_1222700 PE=4 SV=1		1	1																					1										1
FALSE	High	C6KSW5	Eukaryotic translation initiation factor 3 subunit L OS=Plasmodium falciparum (isolate 3D7) OX=36329 GN=PF3D7_0612100 PE=3 SV=1		2	2																					2										1
FALSE	High	A0A144A1B3	Protein SEY1 homolog OS=Plasmodium falciparum (isolate 3D7) OX=36329 GN=PF3D7_1416100 PE=3 SV=1		1	1																					1										1
FALSE	High	Q8I5L6	Clathrin heavy chain OS=Plasmodium falciparum (isolate 3D7) OX=36329 GN=PF3D7_1219100 PE=3 SV=1		2	2																					1										1
FALSE	Medium	C6KT64	Leucyl-tRNA synthetase OS=Plasmodium falciparum (isolate 3D7) OX=36329 GN=PF3D7_0622800 PE=1 SV=1		1	1																					1										1
FALSE	High	C0H4L6	Uncharacterized protein OS=Plasmodium falciparum (isolate 3D7) OX=36329 GN=PF3D7_0706500 PE=4 SV=1		2	2																					2										1
FALSE	High	Q8I5B3	Protein transport protein SEC13 OS=Plasmodium falciparum (isolate 3D7) OX=36329 GN=PF3D7_1230700 PE=3 SV=1		3	3																					3										1
FALSE	High	Q8IIW1	Syntaxin, Qa-SNARE family OS=Plasmodium falciparum (isolate 3D7) OX=36329 GN=PF3D7_1104100 PE=4 SV=2		1	1																					1										1
FALSE	High	O96153	26S proteasome regulatory subunit RPN1, putative OS=Plasmodium falciparum (isolate 3D7) OX=36329 GN=PF3D7_0205900 PE=3 SV=3		1	1																					1										1
FALSE	Medium	Q8IIA2	40S ribosomal protein S18, putative OS=Plasmodium falciparum (isolate 3D7) OX=36329 GN=PF3D7_1126200 PE=1 SV=1		1	1																					1										1
FALSE	Medium	C0H4F3	Bis(5'-nucleosyl)-tetraphosphatase [asymmetrical] OS=Plasmodium falciparum (isolate 3D7) OX=36329 GN=PF3D7_0520600 PE=1 SV=1		1	1																					1										1
FALSE	High	Q8IL16	Uncharacterized protein OS=Plasmodium falciparum (isolate 3D7) OX=36329 GN=PF3D7_1445700 PE=4 SV=1		1	1																					1										1
FALSE	High	Q8I2U6	CRAL/TRIO domain-containing protein, putative OS=Plasmodium falciparum (isolate 3D7) OX=36329 GN=PF3D7_0920700 PE=4 SV=1		1	1																					1										1
FALSE	Medium	Q8IEN2	40S ribosomal protein S27 OS=Plasmodium falciparum (isolate 3D7) OX=36329 GN=PF3D7_1308300 PE=1 SV=1		1	1																					1										1
FALSE	Medium	Q8IE10	Glutamine--tRNA ligase OS=Plasmodium falciparum (isolate 3D7) OX=36329 GN=PF3D7_1331700 PE=3 SV=1		1	1																					1										1
FALSE	Medium	Q8ILB8	Methionine aminopeptidase 2 OS=Plasmodium falciparum (isolate 3D7) OX=36329 GN=PF3D7_1434600 PE=3 SV=1		1	1																					1										1
FALSE	Medium	C0H490	Cytosolic glyoxalase II OS=Plasmodium falciparum (isolate 3D7) OX=36329 GN=PF3D7_0406400 PE=3 SV=1		1	1																					1										1
FALSE	High	Q8I257	ELM2 domain-containing protein OS=Plasmodium falciparum (isolate 3D7) OX=36329 GN=PF3D7_0108500 PE=4 SV=1		3	5																					3										1
FALSE	High	C6KSR8	Translation initiation factor IF-2, putative OS=Plasmodium falciparum (isolate 3D7) OX=36329 GN=PF3D7_0607000 PE=4 SV=1		3	3																					3										1
FALSE	High	Q8IL22	Histidine--tRNA ligase OS=Plasmodium falciparum (isolate 3D7) OX=36329 GN=PF3D7_1445100 PE=4 SV=1		2	2																					2										1
FALSE	High	Q8I238	Chromatin assembly factor 1 protein WD40 domain, putative OS=Plasmodium falciparum (isolate 3D7) OX=36329 GN=PF3D7_0110700 PE=4 SV=1		1	1																					1										1
FALSE	High	Q8IJN8	Ribonucleoside-diphosphate reductase small chain, putative OS=Plasmodium falciparum (isolate 3D7) OX=36329 GN=PF3D7_1015800 PE=3 SV=2		1	1																					1										1
FALSE	High	C6KTA3	ATPase OS=Plasmodium falciparum (isolate 3D7) OX=36329 GN=PF3D7_0626700 PE=3 SV=1		2	2																					2										1
FALSE	High	A0A5K1K8J1	Uncharacterized protein OS=Plasmodium falciparum (isolate 3D7) OX=36329 GN=PF3D7_1329500 PE=4 SV=1		1	1																					1										1
FALSE	High	Q8IDG2	Proteasome subunit alpha type OS=Plasmodium falciparum (isolate 3D7) OX=36329 GN=PF3D7_1353900 PE=1 SV=1		2	3																					2										1
FALSE	High	A0A143ZY16	Heat shock protein 40, type II OS=Plasmodium falciparum (isolate 3D7) OX=36329 GN=PF3D7_0501100.2 PE=4 SV=1		2	2																					2										1
FALSE	High	Q8II27	RNA (Uracil-5-)methyltransferase, putative OS=Plasmodium falciparum (isolate 3D7) OX=36329 GN=PF3D7_1133800 PE=3 SV=2		1	1																					1										1
FALSE	High	Q8IAW0	Importin subunit alpha OS=Plasmodium falciparum (isolate 3D7) OX=36329 GN=PF3D7_0812400 PE=3 SV=1		3	4																					3										1
FALSE	High	O96217	Uncharacterized protein OS=Plasmodium falciparum (isolate 3D7) OX=36329 GN=PF3D7_0213700 PE=3 SV=1		1	1																					1										1
FALSE	Medium	Q8II11	Uncharacterized protein OS=Plasmodium falciparum (isolate 3D7) OX=36329 GN=PF3D7_1135400 PE=4 SV=1		1	1																					1										1
FALSE	High	Q8I5M2	Arginyl-tRNA synthetase OS=Plasmodium falciparum (isolate 3D7) OX=36329 GN=PF3D7_1218600 PE=1 SV=1		3	3																					3										1
FALSE	Medium	A0A5K1K933	Uncharacterized protein OS=Plasmodium falciparum (isolate 3D7) OX=36329 GN=PF3D7_1366300 PE=4 SV=1		1	4																					1										1
FALSE	High	Q8I6V3	Plasmepsin II OS=Plasmodium falciparum (isolate 3D7) OX=36329 GN=PF3D7_1408000 PE=1 SV=1		2	2																					2										1
FALSE	Medium	O77375	DNA-directed RNA polymerase subunit OS=Plasmodium falciparum (isolate 3D7) OX=36329 GN=PF3D7_0318200 PE=3 SV=1		1	1																					1										1
FALSE	High	Q8I476	Merozoite surface protein 8 OS=Plasmodium falciparum (isolate 3D7) OX=36329 GN=PF3D7_0502400 PE=4 SV=1		2	2																					2										1
FALSE	Medium	Q8IHR6	Coatomer subunit gamma OS=Plasmodium falciparum (isolate 3D7) OX=36329 GN=PF3D7_1145100 PE=3 SV=1		1	1																					1										1
FALSE	High	C0H4F1	FoP domain-containing protein, putative OS=Plasmodium falciparum (isolate 3D7) OX=36329 GN=PF3D7_0519700 PE=4 SV=1		1	1																					1										1
FALSE	High	Q8IEC8	Translocation protein SEC63, putative OS=Plasmodium falciparum (isolate 3D7) OX=36329 GN=PF3D7_1318800 PE=4 SV=1		2	2																					2										1
FALSE	Medium	A0A5K1K9A4	Uncharacterized protein OS=Plasmodium falciparum (isolate 3D7) OX=36329 GN=PF3D7_1368900 PE=4 SV=1		1	1																					1										1
FALSE	High	Q8I0V3	60 kDa chaperonin OS=Plasmodium falciparum (isolate 3D7) OX=36329 GN=PF3D7_1232100 PE=3 SV=2		4	4																					4										1
FALSE	High	Q8I2X3	Acid phosphatase OS=Plasmodium falciparum (isolate 3D7) OX=36329 GN=PF3D7_0918000 PE=1 SV=1		2	2																					2										1
FALSE	High	Q8II64	Major facilitator superfamily-related transporter, putative OS=Plasmodium falciparum (isolate 3D7) OX=36329 GN=PF3D7_1129900 PE=4 SV=1		2	2																					2										1
FALSE	High	Q8IDN4	DNA/RNA-binding protein Alba 2 OS=Plasmodium falciparum (isolate 3D7) OX=36329 GN=PF3D7_1346300 PE=4 SV=1		1	1																					1										1
[truncated: 23 more columns]
